# Supplementary material for: Looking for the needle in a downsized haystack: Whole‐exome sequencing unravels genomic signals of climatic adaptation in Douglas‐fir (Pseudotsuga menziesii)
Source: Ecol Evol. 2021 May 17;11(12):8238–53. doi: 10.1002/ece3.7654 (PMC8216971; doi:10.1002/ece3.7654)
Supplement: Supplementary file 4 — Appendix S2 [file ECE3-11-8238-s001.xlsx]

## Sheet: Sheet1
Prov	PC1	PC2	PC3	PC4
DA	-1.94502	-4.62159	-1.45249	0.923638
NS	1.86278	-0.150951	-4.3005	-0.206346
AB	-4.3644	2.43171	-2.21103	-0.400676
NP	0.322824	-3.43882	1.11077	0.843187
SK	-2.06187	-5.03937	-0.0554891	1.11945
ML	-5.77098	2.76327	-2.10876	-0.936524
CE	1.01175	-1.73315	3.41366	-0.472594
PG	-2.32383	-4.83752	3.71421	-0.232204
FJ	11.2771	-0.385619	-0.00300886	-1.66578
CM	7.18711	-0.466347	-0.0613119	0.321665
RD	-3.92086	0.868165	0.389991	-0.935256
DR	2.66419	7.46949	-0.391178	2.19455
AL	2.13996	-2.59423	-3.80469	-0.162394
AQ	-2.46495	4.31554	2.05771	-1.4077
CC	-6.02542	0.781425	0.544909	0.191216
SP	2.41161	4.63801	3.1572	0.825769
