# Supplementary material for: Looking for the needle in a downsized haystack: Whole‐exome sequencing unravels genomic signals of climatic adaptation in Douglas‐fir (Pseudotsuga menziesii)
Source: Ecol Evol. 2021 May 17;11(12):8238–53. doi: 10.1002/ece3.7654 (PMC8216971; doi:10.1002/ece3.7654)
Supplement: Supplementary file 6 — Appendix S4 [file ECE3-11-8238-s006.xlsx]

## Sheet: PC1
SNP-ID	BF	rho	qval_g	log10_lfmm	log10_Arl
6	0.24	-0.0366	0.986678	0.188818	0.0707564
22	0.999	0.304	0.98725	0.131322	0.018508
23	0.407	-0.0832	0.98762	0.0552637	0.000605394
36	0.28	-0.0187	0.92757	1.16514	2.33044
43	0.594	0.199	0.94727	0.22957	0.0639887
45	0.369	0.148	0.86976	0.863193	0.206127
46	0.395	0.146	0.98524	0.175196	0.264159
48	0.3	0.05	0.98524	0.434081	0.313217
59	0.279	-0.153	0.98327	0.0738641	0.223447
60	1.17	-0.162	0.97724	0.0598053	0.103056
63	0.237	-0.0165	0.91719	0.351757	1.42057
64	0.341	0.072	0.96935	0.116253	0.139751
66	0.326	-0.163	0.98628	0.634834	0.0207877
72	0.38	-0.114	0.984	0.143183	0.0802553
77	0.666	0.226	0.93529	0.284214	0.291294
80	0.27	-0.049	0.96614	0.0185421	0.0651956
83	0.288	-0.108	0.98466	0.349751	0.649411
89	0.298	-0.125	0.98327	0.0680608	0.0180791
94	14.4	0.256	0.98081	0.135218	0.186378
96	0.288	0.0288	0.98167	0.43521	0.304412
105	0.535	0.15	0.98743	0.20392	0.0160482
107	0.257	-0.0289	0.94905	0.531213	0.700916
114	0.307	0.111	0.98327	0.138228	0.256609
119	0.862	0.214	0.92757	0.316655	0.493808
120	0.329	0.0458	0.98579	0.774645	0.0683693
121	0.607	0.0705	0.95637	0.269052	0.330954
125	0.465	-0.0667	0.73393	1.67779	8.27352
127	0.698	-0.236	0.98579	0.0768777	0.108738
134	0.41	-0.0248	0.98524	0.121273	0.0424238
137	0.234	0.0318	0.98327	0.392968	0.111862
138	0.648	0.193	0.93604	2.95112	1.12382
141	0.345	-0.0698	0.98668	0.340107	0.117988
144	0.303	-0.14	0.96935	1.77096	0.548786
151	0.613	0.0989	0.87438	2.40672	1.31013
153	0.68	0.00817	0.97634	0.105873	0.197618
160	0.277	0.0939	0.9825	0.0693216	0.0995963
164	0.297	-0.0864	0.96441	0.394803	0.482476
166	0.331	-0.0487	0.89812	0.18351	2.04482
172	0.264	-0.0356	0.98743	0.190034	0.019628
173	2.08	0.0334	0.98579	0.0592614	0.00326555
174	0.289	-0.0619	0.90075	0.18743	1.61643
179	0.347	-0.0959	0.984	0.42822	0.0803645
188	0.512	-0.0407	0.96772	0.525116	0.728595
191	0.374	0.0824	0.96614	0.594567	0.185627
196	0.485	0.0823	0.98524	0.592542	0.219645
206	1.17	-0.277	0.98466	0.657429	0.0707666
214	0.54	0.121	0.98081	0.175543	0.0616739
224	0.254	-0.0201	0.98524	0.471889	0.128163
228	0.452	0.165	0.9719	0.693669	0.195308
231	0.922	0.118	0.96347	0.679962	0.338716
236	0.26	0.0159	0.95558	4.45037	0.689328
240	73.5	0.272	0.95046	1.04222	0.164823
248	0.349	-0.108	0.98327	0.325734	0.0705315
250	0.254	0.0692	0.98327	0.132006	0.204642
257	0.99	-0.196	0.93835	0.0210997	0.340148
262	0.404	-0.269	0.9825	0.289402	0.0195462
263	0.449	0.0848	0.97895	0.208043	0.437614
272	0.246	0.0291	0.97545	1.43612	0.380792
276	0.596	0.21	0.86639	0.387476	0.362211
288	0.273	-0.082	0.98743	0.146581	0.0271319
293	0.339	0.0283	0.98579	0.148762	0.0292014
294	1.05	0.296	0.93969	0.885825	0.0775091
301	0.287	0.0102	0.92058	0.458696	2.80906
305	0.234	-0.00248	0.92602	0.440974	0.774549
306	0.343	-0.213	0.9825	0.402655	0.147208
307	0.822	-0.176	0.97011	0.471482	1.11902
309	0.253	-0.132	0.98327	0.627808	0.0964786
315	0.368	0.0898	0.91799	0.331557	2.23186
316	1.02	-0.25	0.97101	0.630103	0.909329
324	0.393	-0.153	0.97985	1.63873	0.323172
347	0.696	-0.226	0.97895	1.19438	0.144526
351	0.424	-0.143	0.97277	0.0164672	0.637776
353	0.299	0.112	0.97101	0.484606	0.0853248
355	0.659	-0.282	0.97277	0.207272	0.20172
358	0.571	0.132	0.96441	0.135975	0.355355
371	0.558	0.137	0.96271	0.0481366	0.101448
377	0.876	0.192	0.91465	0.0922391	0.274319
378	0.565	0.308	0.98327	0.749938	0.086308
380	0.458	0.0147	0.97459	0.370029	0.979618
382	0.268	-0.0378	0.97809	1.30573	1.15008
383	0.311	0.102	0.98668	1.13479	0.132735
386	0.311	-0.0323	0.984	0.0439858	0.467027
390	0.266	-0.163	0.98628	0.718167	0.00316492
392	0.309	0.105	0.6773	0.0441805	0.686323
399	0.324	0.121	0.95119	0.051461	1.20045
412	0.265	0.0819	0.98628	0.329207	0.00435208
416	0.253	0.0361	0.98668	0.232602	0.219777
427	0.894	0.24	0.97277	0.0151667	0.294106
428	0.399	-0.142	0.98167	0.786394	0.153753
437	0.274	0.0696	0.984	0.480098	0.637757
438	0.308	0.111	0.98743	0.113383	0.0170868
442	0.212	0.0354	0.98579	0.261935	0.043374
461	0.432	0.155	0.96935	0.875115	0.368394
462	0.642	0.168	0.91875	0.101355	0.339288
467	0.261	-0.0472	0.97634	0.0805236	1.03216
478	0.262	-0.0913	0.97985	0.017559	0.40676
479	0.309	-0.143	0.97634	0.307694	0.312104
482	0.735	-0.293	0.97277	1.92295	0.629176
488	0.256	0.0227	0.96188	0.0237804	1.10802
491	0.309	0.0612	0.95637	0.546542	0.540995
497	0.54	0.137	0.98466	0.00223391	0.0136256
499	0.306	0.072	0.88833	0.316862	0.54801
501	0.451	0.0958	0.98668	0.0346869	0.00541144
503	0.236	-0.029	0.98698	0.734435	0.62847
506	0.983	0.266	0.97634	0.404185	0.0490814
507	0.339	-0.233	0.98524	0.343077	0.0115628
512	0.397	0.155	0.90557	0.53247	0.389297
514	0.48	0.0508	0.96848	0.0366335	0.227821
524	0.26	0.0721	0.97809	0.736724	0.466659
530	0.3	-0.0618	0.95258	0.559347	1.02004
551	0.502	0.213	0.98668	0.784532	0.112694
553	0.635	0.17	0.9296	0.235455	0.412097
561	0.856	0.187	0.9269	0.201825	0.874691
564	11	0.395	0.87438	0.964855	0.309401
565	0.28	0.00477	0.95488	0.107789	0.482589
601	0.291	0.0821	0.96772	0.127112	1.20253
603	0.263	-0.0725	0.9825	0.0469672	1.21287
608	0.413	-0.0233	0.87438	0.566043	0.300383
609	0.329	0.0523	0.98524	0.519415	0.167653
620	0.287	-0.0652	0.96025	1.16581	0.129197
621	0.518	-0.197	0.97011	0.787495	0.25591
637	0.613	-0.157	0.984	0.0848303	0.111353
646	0.274	0.0236	0.98762	0.472104	0.000789831
649	0.238	0.0245	0.98698	0.0220567	0.0290895
650	2.33	-0.383	0.9825	0.236849	0.0245489
653	0.384	0.165	0.97985	0.104542	0.0204002
664	0.326	0.0405	0.98327	0.438657	0.233571
670	0.249	-0.124	0.98628	0.108114	0.0532619
674	0.237	-0.0776	0.98762	0.0902419	0.00102919
683	0.295	0.045	0.97459	0.688995	0.0488559
693	0.335	0.0506	0.98668	0.0462916	0.0725629
700	0.251	-0.0432	0.96114	0.882364	0.0118894
701	0.215	-0.0261	0.98698	0.0188078	0.0335851
706	0.469	0.166	0.98081	0.0966943	0.175849
709	0.585	-0.323	0.98081	0.682229	0.133074
711	1.82	0.284	0.91465	0.872028	0.36647
712	0.243	-0.0556	0.98743	0.136033	0.199319
716	0.374	0.17	0.98081	0.0102994	0.0121332
721	0.35	-0.276	0.97895	1.27017	0.131834
722	0.244	0.0157	0.98081	0.41962	0.00603808
723	0.635	-0.135	0.98081	0.102325	0.161788
740	0.308	-0.0424	0.89004	0.526106	0.926234
745	0.278	0.027	0.76635	0.17945	1.17587
750	0.259	-0.0483	0.98628	0.903038	0.0136547
753	2.02	0.265	0.9719	0.324019	0.0634878
755	1.03	-0.344	0.97372	0.969926	0.184728
757	0.355	0.115	0.98743	0.291043	0.000723703
761	0.295	-0.077	0.96772	0.248445	1.49745
764	0.318	0.0711	0.96531	0.103454	0.0348976
767	0.282	0.0725	0.86767	0.329453	0.557978
778	0.26	-0.0185	0.95637	0.0773821	0.0680141
779	0.246	-0.0391	0.97985	0.201746	0.934364
792	0.247	0.0565	0.96441	0.864926	0.507936
794	0.302	0.0613	0.97634	0.597295	0.451295
796	0.277	-0.083	0.98698	0.0585638	0.0142714
801	0.343	0.0548	0.98466	0.433627	0.367894
806	0.576	0.153	0.92602	0.174802	0.645982
814	0.288	-0.114	0.9825	0.101957	0.05273
816	0.233	-0.0655	0.98081	0.713081	0.332756
817	0.777	-0.308	0.98579	0.0224531	0.0474289
823	0.435	0.15	0.97372	0.587682	0.0620245
824	0.341	0.101	0.98628	0.286392	0.0146993
826	0.274	-0.0127	0.98081	0.19968	0.888338
828	0.298	0.0118	0.984	0.484751	0.103876
835	0.297	-0.121	0.92882	0.397165	0.272784
838	0.224	-0.121	0.98081	0.433514	0.0837277
840	0.263	-0.00644	0.9825	0.391599	0.0486197
850	0.242	0.00868	0.96848	0.190725	0.121643
860	0.645	-0.0113	0.96848	0.0703706	0.773944
869	0.282	-0.039	0.98327	0.172321	0.00894457
873	2.28	0.135	0.89483	0.222134	0.157023
874	0.258	-0.0129	0.97545	0.473393	0.138045
877	0.259	-0.0862	0.984	0.297563	0.0321765
880	0.607	0.195	0.93759	0.297563	0.28555
882	0.458	0.0658	0.90291	1.01364	1.42526
895	0.229	-0.0531	0.98327	0.0972965	0.079172
896	0.447	0.167	0.98081	0.270397	0.619973
902	0.4	0.0497	0.74677	1.35605	1.5753
904	0.618	0.228	0.9719	0.0132641	0.0696399
914	0.269	-0.115	0.9825	0.0956184	0.0374081
917	0.579	-0.142	0.93451	0.671216	0.295424
925	1.05	0.243	0.91799	0.665715	0.156176
926	0.313	0.116	0.9825	0.0569817	0.0202787
933	0.334	0.031	0.95335	0.0748117	0.10531
936	0.227	-0.0524	0.98698	0.211272	0.0184663
947	0.319	0.0414	0.98698	0.813194	0.0108377
951	0.251	0.0191	0.98081	0.761042	0.461992
983	0.779	0.125	0.50407	0.734805	0.470434
996	0.358	0.0455	0.95258	0.000978718	0.152079
999	0.261	-0.04	0.97101	2.15034	1.02526
1002	0.281	0.0139	0.98167	0.190471	0.0154232
1010	0.364	-0.171	0.98668	0.0879756	0.0389469
1012	0.355	-0.0912	0.95488	0.613488	0.572761
1018	0.329	-0.0891	0.98755	0.0586808	0.0116676
1030	0.256	-0.0153	0.90222	0.0589789	1.48219
1034	0.275	-0.0545	0.98167	0.320595	0.0793013
1035	0.378	0.083	0.97459	3.00558	0.952585
1038	0.589	-0.202	0.9825	0.644502	0.0265872
1047	0.245	-0.0566	0.98167	0.356639	0.405813
1060	0.43	-0.0985	0.96614	0.5269	1.21278
1069	0.365	0.127	0.98081	0.261862	0.136046
1071	0.244	0.0143	0.97011	0.63121	0.0631566
1074	0.22	0.00787	0.98725	0.225422	0.0107629
1087	0.224	-0.0467	0.98081	0.24256	0.0125626
1088	0.351	0.129	0.98167	0.138253	1.1824
1093	0.3	0.0688	0.97985	0.387497	0.204112
1101	2.69	-0.122	0.98668	0.100037	0.0723787
1102	0.236	0.0183	0.97985	0.706125	0.76799
1107	0.271	-0.0248	0.98668	0.0583728	0.332494
1112	0.498	-0.173	0.97459	0.64036	0.490463
1116	0.402	0.128	0.94412	1.19547	0.597785
1119	0.286	-0.0511	0.94727	0.310613	0.139075
1121	0.278	-0.018	0.87226	0.0658672	0.803774
1124	0.527	0.153	0.96531	0.492265	1.08254
1129	1.36	-0.219	0.97895	0.496727	0.167118
1139	0.211	-0.0354	0.9825	0.287376	0.041141
1143	0.442	0.141	0.98327	0.759808	0.0437754
1145	0.42	-0.0736	0.984	0.818947	0.0618637
1152	0.26	-0.0478	0.97895	0.397065	0.0914399
1156	0.277	-0.0763	0.98579	0.134547	0.0424655
1157	0.309	-0.0439	0.95725	1.31908	1.72821
1158	0.516	-0.258	0.984	0.0684947	0.153394
1167	0.318	-0.047	0.98725	0.0499123	0.0217044
1169	0.448	0.21	0.98725	0.160053	0.0679293
1172	1.73	-0.357	0.95867	0.567	0.558847
1178	0.379	-0.0955	0.98579	0.320676	0.0278583
1182	0.291	0.000207	0.98743	0.0242251	0.0078465
1183	0.278	0.0102	0.96614	0.121633	0.14231
1196	0.265	-0.0733	0.97634	0.837495	0.137253
1200	0.254	-0.0715	0.95488	0.110807	0.0826416
1202	0.415	-0.0783	0.97545	0.890154	0.0969686
1204	0.362	0.138	0.98167	0.469461	0.35933
1214	0.27	-0.0977	0.97985	0.914615	0.0705959
1215	0.531	0.165	0.95424	0.447347	1.7751
1226	0.277	0.0244	0.98755	0.192109	0.0358149
1230	0.227	-0.116	0.98579	0.408231	0.0271638
1231	0.423	-0.181	0.98327	0.200934	0.432921
1232	0.247	-0.0424	0.984	0.164249	0.221335
1240	0.675	0.149	0.83937	0.308119	0.839658
1242	0.326	0.0104	0.97459	0.469438	0.266684
1245	1.3	0.223	0.93529	0.216054	0.254055
1246	0.284	0.0555	0.98628	0.0198736	0.0187048
1247	0.353	-0.108	0.93451	0.705878	0.592697
1248	0.759	-0.182	0.98167	0.319244	0.276372
1252	0.523	0.132	0.98466	0.502816	0.173057
1260	0.323	0.0465	0.98579	1.03985	0.0294862
1267	0.293	0.00211	0.98762	0.621691	0.00410606
1268	0.285	0.0505	0.98628	0.126927	0.0147406
1274	0.269	-0.11	0.9825	0.29021	0.131576
1275	0.28	0.0454	0.95335	0.208454	0.153753
1277	0.672	0.165	0.97895	0.234873	0.0874442
1281	0.421	-0.167	0.97372	0.500733	0.453612
1282	0.377	0.107	0.97101	0.0740429	0.170309
1288	0.382	0.107	0.9296	0.170839	0.800481
1290	0.82	0.28	0.97895	1.19792	0.163791
1301	0.252	-0.0439	0.93252	0.0778295	0.229996
1302	0.227	-0.0383	0.97809	1.36359	0.486734
1308	0.257	0.0205	0.97724	0.351221	0.183694
1311	1.43	-0.296	0.98081	0.172636	0.0420447
1315	0.343	0.0757	0.98628	1.36985	0.0289613
1317	7.14	-0.277	0.94262	0.19037	1.01344
1324	0.53	-0.109	0.97895	2.14372	1.09205
1327	0.421	0.189	0.98167	0.0804722	0.146144
1328	0.706	0.175	0.9825	0.488413	0.169842
1329	0.771	-0.288	0.64107	0.308657	1.08322
1338	0.352	0.0698	0.98081	0.696685	1.00336
1348	0.537	-0.206	0.98167	0.00541028	0.187322
1350	0.442	-0.0981	0.98725	0.596798	0.00177467
1351	0.729	-0.316	0.98167	0.0654115	0.166346
1352	0.484	0.136	0.96699	0.0453185	1.40546
1355	0.33	-0.184	0.97277	0.705927	0.459163
1358	0.271	-0.0571	0.98725	0.173838	0.0134231
1360	0.479	0.147	0.98725	0.240682	0.0216405
1366	0.405	-0.0823	0.98466	0.0363185	0.0142848
1367	0.282	0.0549	0.98668	0.0640834	0.0346506
1370	0.236	-0.0104	0.97895	0.3976	0.792255
1378	1.14	0.228	0.97895	0.125818	0.0324085
1380	0.335	0.12	0.98466	0.0534272	0.510979
1385	0.291	0.0931	0.98762	0.074789	0.0380476
1386	0.396	0.0761	0.95944	0.338109	0.541346
1387	0.253	-0.112	0.95258	0.747045	0.371307
1411	0.268	-0.122	0.98466	0.0347988	0.174527
1412	0.828	-0.143	0.98762	0.543808	0.0134069
1427	0.34	0.0179	0.97809	0.412193	0.104884
1429	0.286	-0.0998	0.98698	0.295675	0.0389493
1435	0.4	-0.185	0.98524	0.0449793	0.124217
1444	0.444	-0.207	0.98167	0.168685	0.139709
1451	0.271	0.00495	0.96271	0.704598	0.938438
1459	0.548	0.133	0.94554	0.342233	0.37876
1460	0.423	-0.0653	0.95867	0.276617	0.858531
1463	0.511	-0.0752	0.92809	0.0135065	1.45604
1468	0.249	0.0188	0.9825	1.07351	0.361717
1472	0.237	0.0637	0.9825	0.175851	0.190195
1480	0.233	-0.0311	0.98628	0.412587	0.0216236
1483	0.284	0.117	0.98668	0.504213	0.0227695
1504	1.07	-0.269	0.94905	0.598581	1.40127
1509	0.568	-0.189	0.98668	0.440499	0.265873
1512	0.312	-0.0746	0.94181	0.139159	0.228438
1513	0.335	-0.00785	0.94554	0.269615	0.0794494
1523	0.481	0.111	0.96699	0.115911	0.922908
1524	0.278	-0.0757	0.98698	0.11154	0.0107251
1531	0.215	-0.0549	0.98743	0.0865606	0.00181392
1546	0.348	0.03	0.93835	0.209486	0.636623
1549	0.331	-0.0529	0.984	0.173268	0.231196
1550	0.887	0.262	0.97634	0.430861	0.0271952
1556	0.236	0.0104	0.95558	0.444813	0.226631
1557	0.245	-0.0831	0.97895	0.540373	0.181492
1562	0.723	0.26	0.98466	0.533242	0.136138
1566	0.293	0.0414	0.97809	0.825802	0.490304
1576	0.233	-0.041	0.98524	0.195716	0.0034301
1577	0.254	-0.0355	0.95944	0.389729	0.329472
1579	0.398	-0.189	0.98167	0.615348	0.0372131
1580	0.493	0.167	0.97545	0.106076	0.338524
1581	0.507	0.135	0.97809	0.263626	0.261062
1582	0.298	-0.0603	0.87077	0.51755	1.67918
1595	0.94	0.152	0.98081	0.189223	0.121948
1596	0.892	-0.296	0.98167	0.184912	0.0304359
1599	0.644	0.193	0.96025	0.59584	0.357721
1606	0.261	0.0231	0.984	0.255368	0.0839864
1610	0.316	-0.0593	0.97101	1.6592	0.595414
1615	0.35	0.176	0.98167	1.18274	0.0157036
1619	0.341	-0.0843	0.71877	2.66494	1.3639
1627	0.384	-0.0959	0.98743	1.07791	0.0599664
1631	0.344	-0.195	0.98725	0.106313	0.00856215
1634	0.58	0.142	0.96772	0.319409	0.206036
1635	0.254	-0.0166	0.94808	0.34655	0.417949
1638	0.281	-0.0847	0.98579	0.465726	0.0178328
1640	0.367	-0.1	0.98725	0.163147	0.0954889
1641	15.9	-0.354	0.97101	0.0664941	0.378255
1642	11.5	0.307	0.94181	0.477405	0.140784
1643	0.463	0.109	0.97895	0.00313786	0.187128
1650	0.7	0.031	0.90008	0.841913	0.522605
1655	0.248	-0.0378	0.96699	0.018018	0.0718014
1656	0.327	-0.177	0.98081	0.26408	0.0760802
1661	0.262	-0.0154	0.98081	0.399318	0.613011
1663	0.24	-0.0833	0.9719	0.122002	0.581016
1672	0.462	0.167	0.97545	0.122741	0.0277689
1675	0.263	0.0689	0.984	0.203184	0.0202163
1677	0.387	-0.136	0.97372	1.55471	0.806127
1688	0.305	-0.16	0.98755	0.100412	0.00879387
1698	0.315	-0.113	0.98698	0.186197	0.0382084
1712	0.223	-0.0113	0.97101	0.101019	0.0929844
1740	0.331	0.0917	0.97895	0.126162	0.102128
1744	0.392	-0.186	0.97372	0.209704	0.378466
1750	1.97	-0.326	0.97372	0.634094	0.252789
1754	1.13	0.248	0.95424	0.219101	0.155887
1762	14.5	-0.475	0.97545	0.0446388	0.279775
1775	0.286	0.0782	0.96848	0.369426	0.0505407
1776	0.257	-0.0207	0.98668	0.441683	0.00143728
1788	0.446	-0.159	0.98327	0.21686	0.191155
1795	0.387	0.108	0.9103	1.59466	1.32486
1798	0.284	-0.00113	0.9296	0.814857	0.872944
1802	0.271	0.0478	0.74448	2.2087	2.82236
1809	0.288	0.0531	0.98628	0.232039	0.033877
1810	2.13	-0.244	0.97545	0.307797	0.798786
1812	0.454	0.164	0.97634	1.68815	0.432105
1813	0.675	0.154	0.96114	0.0169729	1.25318
1818	0.226	-0.0385	0.98167	0.0257906	0.0912341
1821	0.291	0.0556	0.98755	0.179353	0.00630988
1822	0.354	0.133	0.98725	0.169402	0.00541012
1823	0.283	-0.12	0.98668	0.495871	0.0456306
1825	0.285	-0.041	0.88135	0.0194865	1.96248
1826	0.231	-0.0185	0.96699	0.483439	0.0744858
1832	0.287	-0.0959	0.95725	2.48733	1.10742
1839	0.294	0.113	0.98579	0.124044	0.00699166
1845	0.39	-0.187	0.98327	0.290146	0.128531
1854	4.51	0.282	0.98668	0.0428548	0.0697113
1855	0.229	-0.0649	0.98579	0.555954	0.109954
1858	0.364	0.132	0.95944	0.278871	0.325134
1862	0.294	0.0244	0.94343	0.364964	0.0856124
1863	0.234	-0.000623	0.98167	0.136583	0.114819
1864	0.544	0.163	0.98628	0.00478068	0.00902083
1870	0.253	-0.0594	0.95258	0.317452	0.266396
1883	0.224	0.0035	0.98327	0.229959	0.0131141
1891	1.69	-0.297	0.98081	0.49442	0.453307
1902	0.563	0.114	0.98743	0.601435	0.0245687
1907	0.419	0.152	0.98327	0.0420905	0.0129266
1910	0.887	-0.185	0.86418	1.20691	2.29319
1911	0.362	0.146	0.96848	0.502548	0.0208629
1912	0.228	-0.0326	0.9825	0.023297	0.0795307
1920	0.25	0.0157	0.98081	0.419016	0.0562241
1925	1.07	-0.194	0.97985	0.161186	0.336317
1942	0.316	-0.086	0.95119	0.228489	1.16843
1943	0.745	0.226	0.97809	0.969336	0.619655
1949	1.82	0.123	0.75468	0.00388288	0.462293
1952	0.322	0.0532	0.9719	0.229727	0.409286
1953	0.273	-0.0311	0.98081	0.531445	0.606425
1957	1.79	-0.358	0.97724	0.228771	0.523979
1961	1.52	0.308	0.97985	0.0229553	0.170746
1969	0.343	0.0807	0.96441	0.00596461	0.602905
1973	0.385	-0.0559	0.95335	1.03052	0.117511
1975	0.401	-0.0529	0.94475	0.544631	2.07175
1978	0.399	0.118	0.9331	0.211818	0.112558
1980	0.394	0.136	0.97985	0.566112	0.674784
1988	0.571	-0.201	0.97545	0.0170157	0.534825
1989	0.339	0.158	0.98327	0.065269	0.0891777
1992	0.338	0.0325	0.91931	0.5113	1.06047
1998	0.266	-0.143	0.98579	0.0484015	0.0354062
2001	0.285	-0.0364	0.97277	0.277381	0.5333
2002	0.217	-0.054	0.984	0.0311088	0.0512507
2007	0.241	-0.0324	0.97809	0.326023	0.417928
2008	0.662	0.0335	0.96935	0.284305	0.349253
2009	0.298	0.104	0.98167	0.717742	0.635992
2010	0.37	0.151	0.98167	0.298764	0.589993
2018	0.409	-0.213	0.97985	0.0481031	0.0238624
2019	0.284	-0.0929	0.92418	0.0546451	0.14663
2022	0.259	-0.103	0.98327	0.00795254	0.14764
2023	0.433	0.162	0.92602	0.0239403	0.0975174
2024	0.866	0.198	0.96271	0.351296	0.772728
2029	0.292	0.0294	0.98725	0.991696	0.00440604
2034	6.95	0.332	0.88891	0.244843	0.412911
2037	0.475	0.118	0.97985	0.454268	0.00377825
2043	0.406	-0.151	0.9719	0.235514	0.53814
2047	0.25	-0.0465	0.98524	0.811513	0.0226327
2048	0.695	-0.24	0.98327	0.292919	0.0301891
2049	0.459	0.0713	0.94262	1.44079	0.781617
2051	0.357	0.0497	0.93077	0.11304	1.82136
2059	1.04	0.32	0.98698	0.121735	0.0108034
2068	0.392	-0.0817	0.97634	1.02553	0.594799
2077	0.425	0.191	0.97809	0.155009	0.453786
2078	0.274	-0.0665	0.98327	0.328032	0.0623818
2079	0.276	-0.107	0.98725	0.0779321	0.00695503
2080	0.282	-0.0455	0.98524	0.65177	0.0108747
2083	0.246	0.0362	0.92463	0.114076	0.608356
2084	0.376	0.00624	0.97724	0.330476	0.796404
2086	0.263	0.12	0.98579	0.53734	0.0369639
2092	0.309	0.00377	0.88209	0.723965	1.61435
2097	0.269	-0.0555	0.984	0.329608	0.172791
2098	0.32	-0.108	0.97372	0.0638151	0.453859
2099	1.09	0.193	0.98081	0.719948	0.207379
2101	0.244	0.00844	0.98327	0.190155	0.014853
2104	0.279	-0.0526	0.98466	0.545318	0.448581
2115	0.499	0.158	0.98743	0.258383	0.00496358
2124	0.354	-0.22	0.98466	0.380796	0.148085
2130	0.331	0.0859	0.97101	0.247019	0.626233
2134	0.351	-0.1	0.59471	0.981814	0.792446
2136	0.227	-0.0779	0.98081	0.930138	0.202097
2144	0.835	0.208	0.98524	0.0910051	0.114081
2145	0.413	-0.267	0.97809	0.0825849	0.0325288
2146	0.283	0.0824	0.97634	0.633453	1.21179
2157	0.278	-0.0306	0.72048	0.00521612	0.253772
2159	0.312	-0.088	0.97724	0.220276	0.309212
2161	0.386	0.0654	0.97277	0.0529781	0.2211
2162	0.294	-0.0208	0.93898	0.0619037	0.222117
2169	0.291	0.0124	0.97011	1.49713	1.39172
2170	0.311	0.0665	0.98524	0.0522939	0.0995373
2171	0.497	-0.206	0.98466	0.49353	0.0708847
2172	0.257	-0.0468	0.90922	0.195207	0.140615
2174	0.354	0.0763	0.97545	0.344899	0.106626
2180	1.12	0.26	0.96441	0.0380526	0.223049
2181	0.518	-0.211	0.9825	0.0826048	0.0566841
2193	0.31	-0.00407	0.98628	0.109011	0.0572729
2201	0.336	-0.155	0.98167	0.0787819	0.182929
2208	12.9	0.34	0.91931	0.0317868	0.199287
2209	0.244	-0.0989	0.98466	0.558154	0.0686871
2218	2.38	-0.436	0.97372	0.229673	0.452401
2222	1.59	-0.229	0.98579	0.287088	0.124661
2227	0.249	-0.0401	0.984	1.47728	0.23403
2228	0.282	0.0877	0.98668	0.00298014	0.291636
2234	0.387	0.105	0.98524	0.321788	0.179154
2239	0.274	-0.0785	0.98327	0.0987606	0.103598
2242	0.509	-0.21	0.97277	0.246665	1.34395
2250	0.284	-0.0374	0.94905	0.14812	0.525918
2253	0.247	-0.0792	0.984	1.30826	0.54073
2333	0.293	0.0787	0.9825	0.158735	0.204932
2344	0.327	0.0585	0.91413	1.32277	0.985236
2352	0.518	0.121	0.98167	1.44935	0.388194
2353	0.262	-0.0118	0.984	0.695898	0.238373
2356	1.01	-0.256	0.96848	0.558567	0.0861782
2361	0.291	0.066	0.98668	0.385325	0.0415212
2363	0.37	-0.0465	0.98579	0.139276	0.119857
2365	0.229	-0.104	0.98725	0.108786	0.00207698
2372	0.478	-0.00848	0.98167	0.217963	0.914777
2374	0.542	0.179	0.92418	0.156046	0.666373
2377	0.496	-0.237	0.97809	0.0322263	0.558948
2381	0.279	0.00515	0.98167	0.229205	0.294016
2389	12.3	-0.397	0.97634	0.782926	0.125576
2391	0.264	-0.013	0.98466	0.606099	0.0530052
2406	0.232	-0.00319	0.94262	0.601742	0.138387
2408	0.346	-0.143	0.984	1.01126	0.0799017
2414	0.264	-0.114	0.98725	0.0416855	0.00495963
2416	0.389	0.12	0.97011	0.0719758	1.71334
2419	0.327	-0.0506	0.98081	0.126703	0.676267
2422	0.388	-0.125	0.98698	0.0280172	0.0404783
2427	0.283	0.0904	0.62311	0.230194	0.981171
2434	0.637	-0.221	0.96699	0.671697	0.461124
2444	0.608	-0.132	0.94643	0.13579	0.0703349
2449	1.27	0.289	0.94975	0.572894	0.204758
2467	0.323	0.103	0.98167	0.47521	0.254077
2468	0.318	0.119	0.94643	0.154824	0.899967
2474	0.379	0.151	0.98327	0.476545	0.0271869
2490	0.287	-0.0437	0.98725	0.290664	0.0686032
2493	0.309	0.0788	0.98698	0.685412	0.0160252
2496	0.482	0.222	0.98327	0.0599866	0.0661545
2507	0.245	-0.0463	0.98743	0.020375	0.00217517
2508	0.331	-0.154	0.98668	0.125753	0.01512
2511	0.299	0.0687	0.98167	1.0775	0.419943
2518	0.475	0.126	0.984	0.0388496	0.110778
2519	0.282	-0.108	0.98628	0.618847	0.0275037
2521	0.277	0.0516	0.97634	3.04241	0.21554
2528	0.29	0.063	0.98668	0.739844	0.168984
2533	1.68	0.303	0.93365	0.579883	0.0975744
2534	0.255	0.132	0.98327	0.794242	0.186825
2535	1.08	0.238	0.94121	0.384643	0.100479
2536	0.513	0.083	0.96699	0.79873	1.48945
2548	0.777	-0.227	0.94975	1.45724	0.790729
2557	0.413	-0.0733	0.984	0.309957	0.720668
2559	0.322	-0.0781	0.48627	0.39226	0.970004
2563	0.296	0.0238	0.91571	0.0509307	1.38488
2565	0.31	-0.00622	0.97985	0.124307	0.13627
2566	0.341	-0.094	0.90075	0.685736	0.19516
2568	0.291	0.108	0.9825	0.122613	0.0788272
2570	0.262	0.0382	0.98579	0.581714	0.20795
2580	3.47	-0.245	0.96848	1.48978	0.59026
2582	1.43	-0.228	0.98327	0.151632	0.0319534
2589	0.292	-0.0414	0.89812	0.512892	2.20246
2593	0.332	-0.0203	0.98081	0.427767	0.794831
2604	0.412	0.0415	0.98579	0.447298	0.0250901
2612	1.01	-0.332	0.9825	0.111815	0.0640607
2614	0.26	-0.00199	0.984	0.643009	0.459021
2615	0.773	-0.0995	0.98466	0.619587	0.263212
2616	1.81	0.326	0.96531	0.282274	0.203665
2632	0.236	0.02	0.98081	0.240064	0.0810742
2634	1.28	-0.224	0.96614	0.0148138	0.286206
2639	0.239	0.0587	0.98698	0.191621	0.0167924
2641	0.325	-0.113	0.87704	0.368772	0.364324
2643	0.476	-0.165	0.49406	0.348335	0.623319
2644	0.333	-0.0547	0.98766	0.533692	0.00659463
2659	0.378	0.0767	0.38569	0.337644	1.47647
2661	0.233	-0.0759	0.98628	0.789168	0.0985019
2665	0.288	-0.0438	0.93969	1.30901	1.12438
2683	0.274	0.0683	0.9825	0.536249	0.0122837
2684	0.279	0.117	0.97985	0.789755	0.248151
2687	0.436	-0.105	0.98668	0.402147	0.0148327
2690	0.899	-0.23	0.76711	0.668714	1.20862
2703	1.25	0.278	0.93451	0.117792	0.217889
2722	0.277	0.0141	0.98668	0.344195	0.0652219
2723	0.53	-0.0662	0.97985	0.168617	0.236505
2732	4.14	0.318	0.91994	0.281437	0.36904
2738	0.377	0.17	0.98327	0.424837	0.0831214
2740	0.718	0.274	0.97101	0.105198	0.02297
2777	0.268	-0.0473	0.98628	0.0444293	0.0345316
2786	0.246	-0.0796	0.97372	2.90145	0.718496
2787	3.37	0.306	0.96848	0.324743	0.0687059
2789	0.264	-0.132	0.93898	0.224115	0.12851
2796	0.326	0.029	0.9825	0.334581	0.0636426
2799	0.267	-0.0404	0.984	0.0390933	0.112799
2811	0.285	-0.013	0.97372	0.306093	0.0739798
2818	0.706	-0.18	0.9719	0.174967	0.611576
2822	0.368	-0.179	0.98698	0.0731378	0.0373045
2833	0.398	0.108	0.96441	0.0794423	0.213599
2834	0.305	0.0536	0.9152	1.47736	1.91802
2844	0.229	0.0261	0.97895	0.10557	0.147961
2849	0.63	0.232	0.97809	1.00043	0.0393166
2851	0.264	0.0343	0.9825	0.262048	0.00477253
2854	0.303	-0.114	0.93136	0.709547	0.329146
2855	0.334	0.0501	0.97372	0.500642	0.0954651
2858	0.286	0.111	0.98167	0.0259206	0.081762
2861	0.233	-0.0575	0.89073	0.0104312	0.271276
2863	0.416	0.165	0.98081	0.269343	0.309388
2868	0.481	-0.171	0.96271	0.110854	0.823073
2869	0.272	0.016	0.96848	0.887717	0.234002
2872	0.263	0.0407	0.98725	0.870665	0.0355829
2876	0.377	0.0249	0.98579	0.0621065	0.0206898
2880	0.374	0.157	0.96848	0.687888	0.350725
2883	0.299	-0.093	0.98524	0.0482824	0.597094
2889	0.427	-0.0288	0.98081	0.264782	0.0550147
2890	0.219	-0.0149	0.98167	0.159964	0.130741
2893	0.236	-0.0813	0.984	0.24658	0.0679079
2894	0.317	0.00956	0.97634	0.422655	0.176188
2898	0.693	-0.211	0.98327	0.617231	0.220609
2900	0.362	-0.135	0.984	0.362117	0.118036
2911	1.04	0.169	0.97372	0.28377	0.863895
2913	0.352	-0.0242	0.98668	0.0159928	0.363445
2919	0.246	0.0894	0.984	0.233394	0.025265
2929	0.331	-0.078	0.98668	0.00675352	0.00740584
2954	0.416	-0.103	0.96347	1.49252	0.381111
2956	0.304	0.0418	0.94343	0.236616	2.13949
2964	0.361	-0.125	0.96441	0.672429	1.44416
2976	0.312	0.0216	0.90431	0.781477	2.35103
2977	0.27	-0.00462	0.93077	2.07936	1.32959
2994	0.421	0.0855	0.97895	0.115177	0.0873046
2997	0.579	-0.172	0.97459	0.0640802	0.388099
3001	2.43	-0.185	0.97985	0.358377	0.495592
3004	0.31	0.0142	0.9164	0.385061	1.20207
3013	0.423	-0.0723	0.96772	0.11817	0.97186
3021	0.353	-0.136	0.98579	1.01582	0.330366
3029	0.258	-0.183	0.98327	1.09544	0.124494
3031	0.286	-0.0849	0.98668	0.491246	0.112154
3036	0.34	0.0643	0.98327	0.0545527	0.0101886
3037	0.458	0.0601	0.92194	0.0204607	0.213707
3038	0.431	0.119	0.98466	0.0123649	0.0662273
3041	0.252	0.0107	0.97011	0.584594	0.151531
3042	0.576	0.191	0.98524	0.726032	0.168702
3043	0.509	0.145	0.97372	0.517766	0.0556852
3044	0.832	0.27	0.96347	0.0381811	0.0719172
3045	0.285	0.0173	0.96441	0.167503	0.0682346
3062	0.306	0.0749	0.97895	0.0561661	1.00941
3068	0.27	-0.00416	0.96772	0.266203	0.526043
3077	0.298	-0.136	0.97277	0.351233	0.235932
3081	0.285	0.0237	0.96114	0.125819	0.818866
3082	0.513	0.219	0.98579	0.267227	0.016722
3092	0.259	0.0148	0.94054	0.468002	0.140847
3095	0.382	0.0904	0.95637	0.250215	0.37011
3102	0.34	-0.0258	0.98668	1.60246	0.0102642
3104	3.2	-0.273	0.93676	0.244571	0.969283
3111	0.24	-0.0305	0.96772	0.0930826	0.34031
3117	0.2	-0.0589	0.98698	0.347614	0.0336517
3134	0.29	-0.0485	0.98327	0.247195	0.171097
3138	0.266	-0.0385	0.98579	0.456807	0.399844
3140	0.524	0.133	0.98167	0.816255	0.536722
3142	0.27	0.00369	0.98524	0.484388	0.00444158
3154	0.279	-0.0561	0.86235	0.0911041	1.06369
3161	1.09	0.224	0.98466	1.57905	0.128597
3163	0.416	-0.149	0.98668	0.0703538	0.0640974
3166	2.06	0.276	0.91931	0.232322	0.40444
3167	0.296	-0.162	0.98524	0.592224	0.0444272
3172	1.63	-0.285	0.89348	0.00893639	1.27231
3174	0.489	0.163	0.98579	0.612985	0.0525991
3177	0.415	0.156	0.97545	0.0751675	0.736496
3179	0.341	0.0923	0.95046	0.158387	0.086591
3180	5.56	-0.379	0.84679	0.257519	0.829166
3195	0.284	-0.12	0.98579	0.224055	0.0365683
3200	0.594	-0.236	0.97372	0.244683	0.588239
3202	0.347	-0.104	0.96114	0.166605	0.159126
3203	0.39	-0.123	0.98167	0.168576	0.148928
3206	1.34	0.29	0.97011	0.518265	0.155161
3209	0.306	-0.118	0.96025	0.0813304	0.976752
3216	0.295	-0.186	0.98081	0.678443	0.0131728
3217	0.235	0.0234	0.984	0.137643	0.258166
3221	0.443	-0.0934	0.94905	0.0421248	0.295619
3223	0.439	-0.247	0.97634	0.640681	0.223812
3226	0.255	-0.0233	0.97277	0.304334	0.770556
3227	0.259	-0.164	0.98668	0.0815462	0.0113287
3228	0.277	-0.0937	0.96188	0.0252679	0.461668
3230	0.346	-0.174	0.97985	0.191105	0.0302659
3231	0.302	0.0219	0.98081	0.3656	0.394501
3244	0.34	-0.144	0.97985	0.795445	0.0664505
3249	0.267	0.0905	0.97724	0.417462	0.549338
3261	0.499	-0.0746	0.30277	0.201326	5.49827
3265	0.32	-0.00731	0.89888	0.490881	2.50886
3271	0.372	-0.172	0.98167	0.0206356	0.0851768
3272	0.34	-0.0327	0.81106	0.947054	0.842338
3276	0.229	0.0305	0.984	0.364628	0.321468
3278	0.373	-0.182	0.97985	1.11774	0.67733
3289	0.292	-0.0937	0.9825	0.987291	0.305404
3299	2.83	0.335	0.97895	0.873881	1.30272
3300	0.255	-0.0623	0.98327	1.1717	0.0481736
3308	0.261	-0.0153	0.97634	0.0317138	1.23644
3310	1.42	0.275	0.97895	0.262877	0.676771
3311	0.219	-0.00563	0.98524	0.393005	0.0887635
3313	0.343	-0.137	0.97372	1.2429	0.400612
3317	0.289	0.00309	0.95558	0.0154278	0.0664925
3319	1.38	-0.0549	0.98081	0.714915	0.348667
3321	0.3	0.0317	0.93077	1.0765	0.969631
3325	0.255	-0.0255	0.98668	0.191874	0.0344371
3326	0.475	0.107	0.97895	1.43465	0.816767
3329	0.264	-0.029	0.9252	0.0088025	0.349328
3336	1.19	-0.31	0.98167	0.0953029	0.486814
3343	1.04	0.333	0.98698	0.0273213	0.0168651
3344	0.221	-0.0359	0.98628	0.104992	0.0971718
3353	0.408	0.172	0.97634	0.645217	0.924004
3356	0.276	0.0598	0.93759	2.17792	1.16246
3385	0.645	0.097	0.75636	0.184536	2.72047
3392	0.253	-0.0189	0.95424	0.231763	0.140634
3402	0.44	-0.187	0.97372	2.77326	0.550168
3403	0.247	-0.0379	0.98698	2.31949	0.168522
3405	0.745	0.181	0.93676	0.164513	0.433975
3406	0.258	-0.173	0.98524	0.122075	0.0272872
3407	0.329	0.0256	0.98327	0.331453	0.871669
3410	1.77	-0.365	0.98524	0.245025	0.140865
3415	0.346	0.117	0.98466	1.08658	0.0672554
3417	0.413	0.242	0.98628	0.673332	0.0220013
3426	0.267	0.0403	0.95637	0.154088	0.156987
3428	0.323	-0.0672	0.98725	0.178318	0.150312
3433	0.32	-0.0336	0.95788	0.275255	0.676474
3435	0.353	0.0923	0.96347	0.193553	0.0725059
3441	0.252	-0.018	0.97372	0.348798	0.618542
3460	0.287	0.0605	0.97545	1.25349	0.282334
3468	0.359	-0.106	0.98167	0.749834	0.15481
3470	0.331	-0.00315	0.93835	0.0351416	0.843942
3474	0.311	0.013	0.96441	0.306181	0.224255
3476	0.23	0.01	0.97809	0.583653	0.194202
3484	0.271	0.05	0.98698	0.0666177	0.328355
3494	2.28	-0.338	0.984	1.11486	0.172019
3495	0.275	-0.0585	0.91571	0.0387606	0.246305
3496	0.96	-0.226	0.98167	0.403594	0.274165
3500	0.283	-0.0275	0.91571	0.174214	0.356536
3511	0.277	0.0906	0.98524	0.291466	0.845683
3512	0.403	0.0765	0.97372	2.4592	0.341508
3514	0.278	-0.0247	0.89614	1.39758	0.256733
3522	0.569	-0.249	0.96531	0.0189578	0.207521
3523	14.4	-0.0785	0.98579	0.16469	0.366173
3544	0.429	0.18	0.98579	0.467651	0.013756
3560	0.983	0.181	0.95335	0.300215	0.186203
3561	0.224	-0.0201	0.98579	0.6572	0.0130805
3566	0.356	0.0408	0.96271	0.0352704	0.0798788
3592	0.474	0.15	0.93604	0.357577	0.840427
3599	0.245	0.018	0.97809	0.339518	0.926025
3610	2.81	0.245	0.84192	0.408847	0.471394
3621	0.659	0.229	0.97809	0.0946464	0.0425666
3622	0.271	-0.0742	0.98725	0.606157	0.013587
3627	0.278	-0.139	0.98668	0.609052	0.0044859
3629	0.649	0.283	0.98081	1.37953	1.30406
3630	0.323	-0.106	0.98628	0.0829657	0.120095
3634	0.339	0.188	0.98698	0.315112	0.230428
3636	0.353	-0.103	0.95867	0.0531867	1.28471
3638	0.976	-0.242	0.85337	0.889658	0.337347
3643	0.426	-0.211	0.98762	0.120028	0.0179224
3644	0.234	-0.0154	0.98579	0.189399	0.0544521
3652	0.423	0.0647	0.95187	0.075811	0.0874299
3672	1.1	-0.228	0.94554	0.246375	0.665349
3675	5.3	-0.364	0.94727	0.163771	0.38544
3676	0.316	0.0257	0.98579	0.203699	0.0187401
3691	0.283	-0.0871	0.9719	1.1041	0.109345
3693	0.275	-0.0524	0.95424	0.735897	1.33677
3704	0.388	0.113	0.17294	0.103337	1.60353
3706	0.422	0.179	0.984	0.0712305	0.235528
3710	0.417	-0.236	0.98755	0.0238235	0.00396842
3713	0.26	0.0081	0.98081	1.39882	0.188253
3740	0.426	0.139	0.9825	0.0589045	0.313551
3758	1.08	-0.299	0.98466	0.143686	0.233945
3763	0.31	0.0597	0.984	0.355654	0.0329395
3765	0.389	-0.1	0.98725	0.301384	0.0055777
3767	0.224	-0.022	0.984	1.11568	0.0228857
3778	7.78	0.359	0.98579	0.111149	0.023496
3783	2.94	-0.332	0.93014	0.274273	1.04724
3789	0.365	-0.0529	0.96772	0.0524546	1.07068
3797	0.383	-0.034	0.94554	0.117375	1.40649
3799	0.336	0.0812	0.94121	1.16344	1.83327
3802	0.267	-0.124	0.984	0.0753225	0.237655
3803	0.334	-0.117	0.98081	0.482639	0.0889218
3804	0.266	-0.0589	0.98081	0.197463	0.142195
3806	0.308	-0.102	0.95046	0.171936	0.160732
3807	0.29	0.101	0.96441	0.705547	0.0225041
3809	0.314	0.012	0.9825	0.730008	0.101285
3810	0.332	0.0438	0.8841	0.487486	0.403211
3811	0.298	0.0168	0.96699	0.226427	0.941009
3831	0.25	0.0125	0.97101	0.149768	0.250412
3834	0.516	-0.0973	0.36617	1.03008	2.60293
3839	0.45	0.053	0.97101	0.213254	0.0178505
3841	0.532	0.127	0.98167	2.18084	0.211046
3845	0.408	-0.199	0.98743	0.081501	0.00338808
3853	0.738	0.0922	0.95258	1.50015	0.50247
3854	0.508	-0.191	0.97545	0.100609	0.431148
3855	0.26	-0.00454	0.96441	0.446432	1.16188
3865	0.339	0.00644	0.9825	0.31594	0.298573
3870	0.279	0.0146	0.97895	0.874543	0.0957179
3880	0.238	0.00636	0.9719	0.353107	0.063334
3885	0.31	-0.103	0.9719	0.282496	0.155
3886	0.263	0.102	0.98466	0.778696	0.0974962
3887	0.713	0.178	0.96848	0.0286596	0.951248
3889	0.518	-0.125	0.98466	0.377686	0.254256
3891	0.229	-0.00812	0.98466	0.0673083	0.0447636
3906	2.28	-0.419	0.96614	0.856292	0.209518
3909	0.433	-0.197	0.98466	0.0323346	0.0400466
3913	0.328	0.0468	0.98579	0.641239	0.124467
3915	0.447	0.19	0.98628	0.102417	0.0979487
3918	0.315	0.00174	0.96935	1.09041	0.228108
3919	1.35	0.218	0.97277	0.0120642	0.304182
3922	0.339	0.0643	0.96848	0.150927	0.209189
3924	0.227	0.0104	0.98081	0.114312	0.269552
3932	0.242	0.00485	0.98628	0.21927	0.0185955
3933	0.515	-0.231	0.97459	0.213736	0.797095
3935	0.305	-0.00462	0.94554	0.320097	1.42127
3938	0.211	0.0141	0.98628	1.25257	0.217489
3946	0.363	-0.0411	0.97724	0.101056	0.546394
3954	0.35	0.101	0.98628	0.234957	0.1994
3955	1.11	-0.266	0.9825	0.600616	0.44588
3957	0.242	-0.026	0.97809	0.0747251	0.246511
3963	0.255	0.0204	0.96935	0.0172282	0.749382
3965	5.42	0.139	0.97545	0.408915	1.41088
3970	0.328	-0.0423	0.97985	0.030128	0.709569
3973	0.276	0.103	0.98668	0.0364856	0.069951
3974	0.236	-0.012	0.97634	0.927258	0.940304
3976	0.359	-0.123	0.95119	0.14288	0.891685
3981	0.455	0.153	0.97011	0.407395	1.37466
3984	0.73	0.205	0.93529	0.339414	0.295013
3985	0.234	-0.0726	0.94262	2.14941	0.754058
3986	0.342	-0.0754	0.89348	0.452726	1.18267
3991	0.87	-0.117	0.96271	0.179326	0.424883
3997	0.317	-0.161	0.98668	0.196038	0.0812936
3998	0.439	0.144	0.98668	0.282782	0.270464
4002	0.73	0.185	0.96848	0.307227	0.0729141
4013	0.603	0.241	0.9825	0.65846	0.005178
4018	0.475	-0.196	0.97724	1.13848	0.135048
4019	0.301	0.0475	0.98579	0.127646	0.181625
4045	0.56	0.121	0.98725	0.204494	0.0158658
4053	0.232	-0.0988	0.98327	0.0493939	0.985173
4058	0.552	0.193	0.93835	0.85065	0.608262
4062	0.256	0.0225	0.98167	0.494521	0.969319
4063	0.385	0.126	0.97459	0.159659	0.0590395
4073	0.49	-0.115	0.94727	1.05064	1.22239
4076	0.278	-0.0287	0.95637	0.0708906	0.477528
4078	0.379	0.149	0.984	0.312175	0.330508
4081	0.879	-0.28	0.96188	0.561161	0.39378
4084	0.26	0.0443	0.97101	0.132035	1.31155
4098	0.911	0.147	0.98081	0.697986	0.0448431
4117	0.223	-0.105	0.98081	0.133825	0.115518
4122	0.283	0.0746	0.98725	0.0233295	0.0066233
4124	3.68	0.266	0.95725	0.206595	0.291425
4127	0.516	0.0983	0.98579	0.252365	0.0760585
4132	0.315	0.066	0.98762	0.441246	0.0155114
4134	0.256	-0.0546	0.94727	0.351093	0.682003
4135	0.263	-0.111	0.98167	0.628304	0.220251
4142	0.305	-0.0472	0.90291	0.887857	1.41876
4145	1.41	0.179	0.97809	0.158253	0.238458
4154	0.826	-0.238	0.98668	0.706199	0.148374
4155	0.247	-0.0353	0.97459	0.0628855	0.0778794
4159	0.337	-0.15	0.9825	0.882759	0.325065
4160	0.296	0.0679	0.96441	0.163109	0.427875
4161	1.09	-0.313	0.9825	0.0483506	0.551894
4164	0.948	0.231	0.95558	0.335723	0.107241
4165	0.246	-0.013	0.98628	0.557855	0.0315792
4167	0.304	0.0375	0.98579	0.186049	0.0192033
4176	0.279	0.0165	0.98466	0.0930828	0.232252
4184	0.274	0.0018	0.79799	0.902551	0.68915
4186	0.768	-0.148	0.89073	0.388414	0.702899
4194	0.386	0.0288	0.98327	0.527537	0.201418
4195	0.234	0.0252	0.984	0.388786	0.0408064
4204	0.331	-0.0979	0.98466	0.18823	0.113808
4208	0.227	-0.0125	0.98762	0.688635	0.000915153
4232	0.324	-0.0922	0.97809	0.780649	1.08062
4245	0.27	-0.0864	0.98725	0.395459	0.0461476
4247	0.3	-0.0293	0.94181	0.0186179	1.48808
4251	0.27	-0.0334	0.95867	1.68789	1.37199
4254	0.283	-0.0857	0.98668	0.10836	0.00969712
4258	2.51	0.0525	0.97459	1.88183	1.74743
4262	0.312	-0.101	0.9331	1.80538	1.1707
4266	0.313	0.0597	0.83361	0.0899987	0.257533
4270	0.249	0.0243	0.69808	0.207106	0.869612
4272	1.95	-0.318	0.96935	0.0540725	0.428932
4274	0.529	-0.0471	0.98081	0.223476	0.372548
4276	3.54	0.338	0.95558	1.4045	0.435566
4291	0.279	-0.0171	0.984	0.112976	0.491548
4292	1.4	0.255	0.98167	0.0547559	0.155692
4293	0.337	0.0645	0.96935	0.11932	0.0700169
4294	0.939	-0.368	0.97545	0.348645	0.073867
4305	0.816	-0.262	0.97545	0.0353257	0.211805
4306	0.609	0.136	0.97101	0.308319	0.0558353
4309	0.245	0.0457	0.93969	1.13324	0.118187
4316	0.344	0.103	0.98725	0.124186	0.0858129
4318	0.26	0.0337	0.97459	0.211087	0.0488787
4322	0.417	0.134	0.98628	0.0357453	0.0543566
4324	0.257	0.0263	0.97459	0.441406	0.0157523
4330	0.45	0.2	0.97459	0.296567	0.0171167
4337	0.445	-0.26	0.97985	1.40009	0.198596
4339	0.36	-0.193	0.984	0.104816	0.127982
4345	0.416	0.139	0.95637	1.13911	0.102892
4349	0.372	0.141	0.984	0.123643	0.0517612
4351	0.313	-0.17	0.98698	0.12303	0.020245
4373	0.307	-0.135	0.97372	0.28619	0.128838
4394	0.305	-0.0271	0.96025	0.1858	1.32973
4399	0.831	0.253	0.94808	0.660606	0.514635
4410	0.233	-0.169	0.98668	0.0923228	0.00466102
4414	0.376	0.0594	0.97459	0.371118	0.89552
4415	0.469	-0.284	0.98524	0.0234342	0.0292701
4420	0.499	0.197	0.97809	0.219451	0.0194776
4424	0.406	0.0631	0.96114	0.00886043	0.268223
4428	0.38	-0.155	0.9825	0.0227236	0.0124405
4434	0.73	-0.269	0.98524	0.293823	0.188388
4446	0.278	-0.11	0.98524	0.374928	0.100246
4448	0.385	-0.0416	0.984	0.500949	0.240035
4449	0.732	-0.177	0.95637	0.438774	0.0195716
4450	0.741	-0.305	0.9825	0.276595	0.140656
4451	0.384	0.171	0.98081	0.745366	0.0120885
4456	0.282	0.0962	0.98725	0.0449119	0.0195748
4462	0.71	-0.148	0.90222	0.275248	1.19669
4467	0.243	-0.0781	0.57061	0.330464	2.34724
4472	0.643	-0.204	0.92265	0.678034	0.786963
4480	0.649	0.106	0.62532	0.500843	0.500026
4484	0.267	0.0315	0.98628	0.67543	0.00693253
4488	0.29	0.031	0.97724	0.0404034	0.0530454
4493	0.525	-0.24	0.98466	0.0289195	0.0927026
4494	0.256	-0.0296	0.98524	0.658748	0.0946127
4499	0.276	-0.0954	0.97011	0.231334	0.446871
4507	0.323	-0.0511	0.98668	1.00285	0.0476789
4515	0.339	0.0972	0.97895	0.272578	0.15128
4525	0.357	0.0631	0.9825	0.161162	0.0898085
4543	3.05	-0.342	0.98167	0.141585	0.081945
4548	0.272	-0.0127	0.96772	0.914159	0.786732
4551	0.271	-0.043	0.96347	0.319033	1.22063
4558	0.33	0.0707	0.9825	0.00929043	0.211634
4564	0.221	-0.00254	0.97372	0.0262366	0.0966099
4566	0.327	0.0963	0.98755	0.345908	0.00540968
4568	0.3	0.00654	0.97985	1.04261	0.072132
4572	0.46	0.108	0.98579	0.595169	0.034708
4577	0.329	0.049	0.97101	0.120414	0.658188
4579	0.232	-0.108	0.98579	0.301912	0.0284477
4581	0.291	-0.0663	0.98579	0.647379	0.0219615
4588	0.291	-0.0521	0.96531	0.21802	0.832833
4590	0.388	-0.186	0.98466	0.996695	0.555376
4592	0.677	0.233	0.97809	0.157389	0.190915
4593	0.556	-0.231	0.9825	0.23374	0.469193
4607	0.331	0.132	0.98466	0.135106	0.095225
4611	0.236	-0.0134	0.98524	1.27501	0.229647
4619	1.96	-0.234	0.97895	0.384031	0.407407
4620	0.965	0.272	0.97634	0.0549231	0.204344
4626	0.301	-0.0215	0.98081	0.0793652	0.552912
4631	0.311	0.0144	0.96114	1.51318	0.347054
4635	0.791	0.215	0.98725	0.447916	0.338681
4645	0.359	-0.0573	0.96699	0.0366199	1.26492
4649	0.33	0.127	0.984	0.383219	0.124512
4651	0.284	-0.0519	0.98327	0.121015	0.0904515
4655	0.341	0.0144	0.91353	0.295564	0.494455
4658	0.466	0.155	0.94475	0.00659899	0.196223
4663	0.261	0.0319	0.98327	0.558348	0.110739
4667	0.357	0.115	0.98743	0.148832	0.0890796
4678	0.276	0.0262	0.96699	0.0293392	0.132309
4682	0.31	0.142	0.97101	0.567648	0.0988927
4687	0.285	-0.0285	0.97101	1.13195	1.47583
4691	0.23	-0.0333	0.98167	0.45456	0.135847
4695	0.303	-0.115	0.86071	0.687346	0.793808
4696	0.295	0.0443	0.96614	0.251893	0.564987
4707	0.376	0.0876	0.98628	1.14437	0.353211
4713	0.277	0.0355	0.97372	1.03667	0.0998979
4723	0.284	0.0832	0.94643	1.88263	0.297524
4724	0.731	-0.168	0.79771	0.267298	0.544686
4727	0.25	-0.0932	0.97459	0.234894	0.183619
4736	0.903	-0.3	0.98167	0.0702726	0.0913601
4743	0.304	0.087	0.96531	0.875502	0.408354
4751	0.36	-0.226	0.97634	0.194954	0.144869
4753	0.581	0.0506	0.93898	0.547057	0.961392
4755	0.343	-0.196	0.97459	0.196031	0.19513
4760	0.265	-0.0811	0.98466	0.0465063	0.0278425
4766	0.885	0.161	0.97011	0.169238	1.14949
4769	0.266	0.0772	0.98762	0.185568	0.00361049
4776	0.221	-0.033	0.98743	0.0493338	0.00074937
4800	0.7	0.251	0.98743	0.081346	0.157439
4821	0.295	0.0115	0.87438	2.03521	2.21508
4828	0.567	-0.0104	0.93898	0.391596	1.53064
4831	0.355	0.128	0.97634	0.278985	0.0314937
4838	0.324	0.0851	0.96025	0.0748676	0.0449822
4842	0.307	0.0734	0.83672	1.00014	1.03641
4844	0.419	0.172	0.97459	0.330914	0.0906093
4848	0.316	-0.158	0.97985	0.0493367	0.057309
4852	0.437	-0.111	0.9719	0.162671	0.553014
4866	0.283	-0.0589	0.92122	1.16359	2.00948
4869	0.301	-0.117	0.98167	0.217239	0.578997
4870	0.852	0.163	0.12885	0.456491	1.00223
4880	0.487	0.104	0.94475	0.813483	0.261254
4913	0.396	0.0366	0.76787	0.156956	0.269229
4935	0.282	0.0604	0.94054	0.166643	0.990447
4950	0.256	0.00738	0.98725	0.0599307	0.00746725
4962	0.632	0.201	0.93451	0.24173	0.480411
4971	0.247	-0.00656	0.98628	0.252437	0.0118742
4972	0.736	0.0845	0.98081	1.11833	0.305951
4974	0.26	0.037	0.94727	0.802876	1.58478
4980	0.273	-0.118	0.97459	0.343683	0.486114
4983	0.301	-0.0244	0.92757	0.228853	0.956964
4996	0.625	-0.037	0.98698	0.0557165	0.24084
4997	0.658	-0.148	0.19971	2.63344	6.2984
5003	0.477	0.118	0.96188	0.478043	0.0494219
5004	0.252	-0.0425	0.98755	0.0926013	0.0261792
5005	0.344	0.045	0.97634	1.5158	1.27629
5021	0.271	0.0409	0.98327	0.341903	0.0698965
5025	0.307	0.0732	0.98327	0.193456	0.0329399
5036	0.219	0.00959	0.98698	0.266548	0.0564432
5050	0.605	-0.251	0.97459	0.0702707	0.299518
5052	0.296	0.0229	0.98579	0.626297	0.604249
5054	0.36	-0.0553	0.96531	0.314419	0.344931
5057	0.433	-0.292	0.9825	0.0760172	0.00732059
5063	0.515	-0.218	0.98081	0.344198	0.068135
5064	0.414	0.0543	0.97011	0.839971	0.475229
5072	0.228	-0.0103	0.97459	0.531983	0.0975076
5079	0.314	-0.105	0.96614	0.14665	0.277753
5103	0.315	-0.167	0.96441	0.429868	0.358973
5109	0.621	-0.105	0.96347	1.32099	0.298704
5110	0.692	-0.157	0.98628	0.427291	0.0695314
5117	0.274	-0.123	0.94475	0.135828	0.0707881
5121	0.282	0.085	0.76673	0.158218	4.78995
5123	0.502	0.0558	0.9825	0.286828	0.18934
5126	0.324	-0.0992	0.9825	0.125265	0.21466
5128	0.547	0.153	0.98167	0.470125	0.00563797
5130	0.294	-0.0854	0.98081	0.0840075	0.106414
5135	0.262	-0.00951	0.97372	0.0501449	0.203884
5138	0.234	-0.0167	0.98668	0.293407	0.0244666
5143	0.24	-0.0114	0.98466	0.62037	0.237817
5150	0.29	0.138	0.9825	0.231412	0.0218848
5151	2.95	0.267	0.98081	0.760644	0.0266112
5153	0.488	-0.0839	0.43693	0.792557	1.41282
5163	0.291	-0.145	0.98628	0.19694	0.0188349
5167	0.239	0.0536	0.95187	0.0573975	0.386038
5188	0.378	-0.266	0.97724	1.15776	0.122011
5189	0.311	0.119	0.98466	0.284307	0.0775398
5191	3.65	-0.22	0.98167	0.677583	0.297542
5200	0.36	-0.16	0.96531	1.85067	1.27403
5201	0.62	-0.215	0.98628	0.461242	0.0481284
5206	0.719	-0.101	0.93451	0.15197	0.501877
5207	0.275	-0.0347	0.97724	0.18635	0.618224
5214	0.389	0.0987	0.97011	1.80522	1.23485
5224	0.319	-0.107	0.97101	0.127948	0.396995
5228	0.29	0.104	0.97634	0.124562	0.722666
5229	0.401	-0.159	0.9825	0.0110521	0.0425273
5233	0.264	0.0324	0.97724	0.606345	1.59887
5244	0.838	0.133	0.85257	0.288484	0.905473
5249	0.276	0.0572	0.96441	0.30503	0.0230579
5253	0.401	-0.174	0.98668	0.436901	0.0460679
5257	0.241	0.00859	0.97809	0.14099	0.612327
5258	0.387	-0.156	0.97809	0.0793199	0.166239
5266	0.621	-0.314	0.97634	0.0347497	0.118555
5270	0.241	-0.0644	0.98725	0.0447878	0.00390005
5273	0.281	0.0359	0.9825	1.11726	0.323117
5280	0.34	0.106	0.91413	0.306573	0.131381
5281	0.319	-0.00712	0.98725	0.0553568	0.0114326
5289	0.52	0.124	0.98327	0.585382	0.131097
5291	0.383	0.0402	0.98725	0.396028	0.0532928
5295	2.62	0.259	0.96848	0.757801	0.02691
5298	0.359	0.105	0.97895	0.200407	0.123298
5300	0.608	-0.118	0.96772	0.0699334	0.405522
5306	0.928	-0.0612	0.37819	0.727592	1.05255
5312	0.241	-0.135	0.97545	0.036671	0.0711373
5322	0.328	-0.0657	0.98628	0.762173	0.0324024
5331	0.247	0.00557	0.98628	0.209449	0.646553
5336	0.378	-0.132	0.98668	0.169692	0.233531
5346	0.276	-0.094	0.96699	0.101736	0.0274866
5350	0.349	0.0112	0.98466	0.328317	0.218988
5351	0.227	0.0206	0.98327	0.231848	0.142532
5353	0.266	-0.105	0.97634	0.784317	0.358898
5355	0.292	0.123	0.98327	0.205848	0.312871
5357	0.645	0.173	0.98327	0.11645	0.194439
5359	0.275	-0.116	0.96848	0.540252	0.0675841
5363	0.459	0.228	0.98524	0.526645	0.325741
5364	0.509	-0.0801	0.98725	0.123899	0.0261871
5367	0.431	0.166	0.98698	0.517189	1.06482
5372	0.449	0.196	0.97277	0.234263	0.124468
5388	0.668	-0.207	0.98167	0.381037	0.683451
5389	0.841	-0.222	0.9825	0.438199	0.0938946
5404	2.91	0.312	0.96614	0.0481577	0.142525
5405	0.293	0.0834	0.9825	0.583574	0.514983
5409	0.314	0.104	0.98579	0.27431	0.42253
5410	0.308	-0.0181	0.97724	0.257244	0.684857
5412	0.259	0.0655	0.98167	0.114656	0.0602247
5414	0.314	-0.043	0.96699	0.558391	0.738649
5416	0.319	0.0049	0.6606	0.906642	2.39188
5417	0.322	-0.145	0.96935	0.730198	0.761628
5429	0.332	0.0383	0.97895	0.0385598	0.377774
5432	0.48	0.187	0.98668	0.963079	0.493407
5433	0.498	-0.255	0.984	0.207461	0.126899
5434	0.332	-0.088	0.98327	0.104518	0.224325
5437	0.301	-0.0503	0.97985	0.564618	0.634302
5444	0.42	0.118	0.98466	0.23808	0.079646
5445	0.271	0.0544	0.98743	0.38099	0.0140551
5454	0.311	0.0767	0.9825	0.849326	0.211655
5455	0.292	-0.0287	0.984	0.0880957	0.425248
5463	0.46	-0.168	0.93252	0.123947	0.484259
5472	0.27	0.0443	0.96935	0.632745	0.197643
5473	0.36	0.11	0.98167	0.534068	0.0288908
5479	0.365	-0.102	0.98628	1.04687	0.253995
5495	0.367	-0.144	0.9269	1.28249	1.08096
5498	0.249	0.0105	0.98698	0.0759409	0.00324192
5500	0.368	-0.13	0.88018	0.743927	1.26978
5509	0.267	0.0596	0.98167	0.156619	0.284287
5518	0.253	-0.0818	0.98466	0.0607199	0.084918
5532	0.408	0.124	0.97895	0.503936	0.589591
5535	0.229	-0.0224	0.91465	0.252617	0.133212
5544	0.379	-0.0192	0.97545	0.418843	0.655176
5556	0.44	-0.183	0.95725	1.5104	0.41975
5566	0.328	0.126	0.98327	0.0335527	0.284905
5573	0.271	0.0936	0.97634	0.0285753	0.593584
5577	0.864	0.216	0.89934	0.0184807	0.694169
5578	0.519	0.0346	0.95637	0.795372	0.228429
5582	0.278	-0.084	0.97895	1.26973	0.0548137
5590	0.298	-0.0249	0.98698	0.339247	0.0301393
5597	0.29	-0.0666	0.97459	0.699616	0.244182
5687	0.271	-0.0237	0.98628	0.0223159	0.599008
5701	6.92	-0.205	0.84033	0.572774	1.43777
5707	0.952	-0.153	0.97011	0.462803	0.214106
5710	0.301	-0.116	0.98327	0.115611	0.116586
5718	0.299	0.041	0.97277	0.569909	0.384173
5724	0.3	0.0639	0.98755	0.322265	0.00555834
5726	0.421	0.178	0.96025	1.14114	0.978997
5727	0.271	-0.0947	0.98579	0.687713	0.125056
5729	0.39	0.157	0.98327	0.0868122	0.0295257
5732	0.295	0.114	0.97011	0.842693	0.0262277
5737	0.308	0.0819	0.98081	0.297192	0.729417
5742	0.631	-0.221	0.98167	0.0858181	0.0908378
5748	0.81	-0.217	0.98524	0.121226	0.394955
5750	0.775	-0.264	0.9825	0.100482	0.40351
5754	0.389	0.18	0.98579	0.150567	0.192145
5755	0.517	0.186	0.96114	1.35088	0.0821307
5758	3.27	0.239	0.73933	0.200927	0.859156
5761	0.395	-0.211	0.97459	0.0776388	0.317378
5764	0.619	0.165	0.984	0.0530145	0.189292
5767	0.396	-0.103	0.97634	0.402321	0.602853
5769	0.275	0.0555	0.96531	1.48665	0.110947
5773	2.88	-0.355	0.984	0.0393053	0.171439
5776	0.53	0.00746	0.96531	0.110598	0.654035
5778	0.272	-0.00394	0.90431	0.107469	0.211336
5783	0.262	0.0523	0.90008	1.16208	1.38345
5785	0.36	0.0365	0.87147	0.491013	0.262707
5793	0.266	-0.0158	0.96772	0.146356	0.930339
5794	0.302	0.073	0.95637	0.211625	0.189868
5796	0.287	-0.0106	0.98725	1.1521	0.0604194
5805	0.297	-0.0494	0.98762	0.437404	0.00768822
5807	0.313	0.0889	0.98466	0.266555	0.0517411
5820	1.71	0.387	0.98698	0.0670651	0.0725778
5827	0.297	-0.139	0.98167	0.220419	0.066578
5831	0.254	-0.103	0.98766	0.310234	0.00762722
5839	0.303	-0.107	0.984	0.191375	0.0190195
5840	7.52	0.29	0.87976	0.183111	0.491472
5846	0.941	0.135	0.98668	0.376736	0.144595
5854	0.299	-0.0301	0.98725	0.805206	0.041429
5855	0.256	-0.0253	0.97372	0.544662	0.936321
5859	0.274	0.0641	0.98081	0.191596	0.0672189
5860	0.307	-0.167	0.9825	0.274137	0.00796414
5865	0.445	-0.145	0.97985	0.116836	0.131537
5871	0.603	-0.209	0.95788	0.955951	0.664582
5874	0.625	0.157	0.93759	0.981426	0.741497
5886	0.319	-0.0131	0.9825	0.321282	0.134173
5887	0.253	-0.0598	0.98668	0.158931	0.0205563
5889	0.234	-0.0523	0.97372	0.460761	0.0734302
5910	0.353	0.0896	0.98524	0.577804	0.171796
5912	0.344	0.0663	0.98081	0.614128	0.832101
5919	1.07	0.255	0.96025	0.215271	0.648977
5922	0.316	0.0984	0.98668	0.43232	0.156547
5924	0.297	-0.157	0.96935	0.0296387	0.341331
5928	0.233	-0.0122	0.98628	0.151796	0.0358064
5930	0.256	0.00789	0.98668	0.269398	0.0104229
5931	0.285	-0.0155	0.98327	0.721233	0.0587127
5932	0.706	0.193	0.984	0.298324	0.575311
5937	4.13	0.327	0.94975	0.34255	0.059356
5940	0.29	-0.0827	0.98327	1.29859	0.15021
5946	0.381	0.0381	0.97101	0.276208	0.555128
5948	1	0.235	0.98579	0.122818	0.00564193
5961	0.673	-0.135	0.96531	1.33231	0.560345
5966	0.346	-0.046	0.97545	0.108418	0.169208
5968	0.321	0.0456	0.76127	0.550961	0.611082
5976	14.3	-0.0762	0.97809	0.26621	0.646305
5987	1.4	0.196	0.95867	0.829942	0.729161
5990	1.22	-0.267	0.9825	0.106359	0.0885494
5995	0.245	-0.0983	0.984	0.17782	0.00418761
5998	0.244	-0.0121	0.97895	0.687135	0.237507
6001	0.713	-0.0265	0.61857	0.279629	0.659556
6007	0.256	-0.0836	0.97809	0.389567	0.113611
6010	0.274	-0.0106	0.98524	0.401693	0.566243
6017	0.264	0.0559	0.984	0.00259781	0.349605
6023	0.27	-0.0775	0.82565	0.0862006	0.35228
6025	0.335	-0.0681	0.98628	0.177061	0.362193
6026	0.37	-0.199	0.98466	0.174833	0.145021
6032	0.291	0.137	0.9825	0.937965	0.0389512
6038	0.366	-0.162	0.96848	0.516846	1.03998
6076	1.22	0.0936	0.98755	0.1941	0.00682928
6082	0.326	0.0574	0.97724	1.05178	0.0341941
6091	0.346	0.127	0.98081	0.400682	0.103275
6092	0.454	-0.161	0.98167	0.00414763	0.279934
6093	0.396	-0.184	0.93969	0.025117	0.0885185
6111	0.313	0.0608	0.98466	1.25102	0.0600342
6114	0.261	0.082	0.98167	0.646414	0.0563349
6116	0.244	-0.0493	0.97011	0.509497	0.0653264
6118	0.277	0.0353	0.94643	0.0914783	0.148397
6120	0.308	0.0461	0.96441	0.0824145	0.0806567
6138	0.568	-0.21	0.95867	0.384209	0.52219
6142	0.281	0.0307	0.95119	0.102639	0.733267
6144	0.376	-0.214	0.97372	0.660217	0.652418
6145	0.657	0.165	0.97985	0.394447	0.29972
6147	0.686	0.213	0.89888	1.00411	0.167211
6150	0.561	-0.0852	0.97634	0.519773	0.691192
6152	0.321	0.08	0.90502	0.0212105	1.92319
6158	0.735	-0.323	0.98081	0.0342781	0.0539488
6161	0.264	0.0815	0.96347	0.217566	0.862712
6165	0.281	-0.0307	0.97101	0.213583	0.135026
6168	0.271	0.00203	0.95788	0.0942021	0.846106
6171	0.291	0.00477	0.97011	0.519326	0.0293324
6174	0.29	-0.119	0.98524	0.611369	0.417072
6179	0.398	-0.2	0.97809	0.780616	0.115422
6195	3.2	0.151	0.98466	0.302433	0.00695547
6198	0.265	0.0322	0.97101	0.0665153	0.0939382
6206	0.463	-0.0811	0.96935	0.240495	0.903205
6211	0.386	0.0635	0.97895	0.727638	0.314514
6245	0.734	0.197	0.95867	0.184601	0.478101
6251	0.381	-0.0734	0.97809	2.24982	0.639011
6259	0.248	0.00329	0.97724	0.128277	0.773258
6262	0.57	0.131	0.98167	0.565545	0.0451923
6266	0.289	-0.177	0.98466	0.591026	0.467081
6276	2.92	0.339	0.95258	0.413429	0.189058
6281	4.17	-0.349	0.97277	0.0970107	0.267944
6282	0.739	0.235	0.97101	0.0415256	0.155083
6290	0.349	0.0442	0.984	0.0206007	0.11013
6293	2.04	-0.313	0.97101	0.0874352	0.582372
6296	0.313	-0.123	0.95725	0.297782	1.52915
6300	0.646	0.189	0.96188	0.368583	0.173279
6309	0.518	-0.161	0.97724	0.241716	0.417349
6312	0.496	0.105	0.96772	0.189058	0.266137
6314	0.296	0.0362	0.98762	0.191421	0.00761705
6324	0.285	0.0448	0.95335	0.039296	2.12516
6330	0.495	-0.0855	0.97634	0.826072	0.919496
6334	0.969	0.209	0.9825	0.416436	0.488503
6338	0.326	-0.0606	0.96531	0.310778	0.97725
6345	0.452	0.137	0.94808	0.199005	0.166219
6347	2.42	-0.349	0.97724	0.232763	0.0956302
6353	0.391	-0.129	0.84853	0.00278922	0.312541
6355	0.385	0.0673	0.98466	0.223638	0.962781
6356	0.329	0.085	0.98668	0.390877	0.0438782
6362	0.385	0.161	0.97724	0.451839	0.0200676
6368	0.297	-0.0961	0.96531	0.498614	1.15059
6370	0.303	-0.0748	0.98081	0.68801	0.720242
6381	0.516	0.197	0.95119	0.0309573	0.476381
6382	0.284	-0.111	0.98628	0.722524	0.0682508
6384	0.32	0.137	0.9825	0.394102	0.237841
6385	0.331	-0.00444	0.94808	0.170071	0.580252
6388	0.315	-0.0635	0.98081	0.304212	1.22352
6390	0.23	0.011	0.97101	0.82133	0.483855
6401	0.334	0.067	0.98579	0.7128	0.0096567
6407	0.343	-0.174	0.97895	0.189319	0.00692988
6425	0.777	0.0661	0.98524	0.262747	0.160176
6429	0.433	-0.138	0.97011	0.77334	0.0348439
6431	0.299	-0.00335	0.97809	0.243804	0.00674282
6436	0.326	-0.127	0.97895	0.276636	0.0900831
6442	0.212	-0.00196	0.98698	0.00755925	0.0070049
6450	0.324	0.0213	0.98743	1.21023	0.00761705
6452	0.591	-0.267	0.98668	0.664081	0.0729203
6456	0.273	-0.0527	0.98725	0.7492	0.0463432
6457	0.373	0.0424	0.984	0.00472098	0.0348002
6460	0.339	-0.000594	0.98167	0.255097	0.220409
6461	0.715	-0.156	0.98725	0.554288	0.0591544
6464	0.278	0.0616	0.98524	0.0939721	0.377415
6466	0.284	0.0302	0.98579	0.331247	0.0908539
6470	0.586	0.109	0.98081	1.21532	1.0744
6471	0.349	-0.0699	0.84033	0.616381	0.541581
6474	0.587	0.202	0.96114	0.0840399	0.245986
6475	0.265	-0.0514	0.9825	0.362346	1.22327
6476	0.379	-0.171	0.97809	0.0952792	0.112044
6484	0.84	0.252	0.95046	1.44128	0.142752
6487	3.26	0.25	0.94554	0.357681	0.112384
6488	2.61	-0.193	0.94905	2.70164	1.23283
6489	0.27	-0.0638	0.98755	0.701406	0.0208798
6501	0.303	0.0542	0.98579	0.37384	0.0249153
6518	0.559	0.156	0.83722	0.28938	0.149531
6520	0.246	-0.0199	0.98081	0.0532159	0.0306069
6522	0.703	-0.0788	0.98628	0.0761597	0.0859706
6527	0.292	-0.0319	0.98524	0.176698	0.0574562
6528	1.69	0.167	0.9719	1.17429	0.847779
6530	0.445	-0.188	0.49149	0.94528	1.59271
6531	0.352	0.0638	0.97985	0.0604095	0.074919
6540	0.259	-0.0772	0.98167	0.0668999	0.584329
6542	0.467	-0.156	0.98327	0.0826862	0.669893
6548	0.317	0.106	0.98081	0.167919	0.0204298
6556	0.258	-0.0409	0.97277	0.0718693	0.246388
6558	0.452	0.149	0.91199	0.0405053	0.741928
6560	0.835	0.273	0.97809	0.660326	0.0530032
6571	0.488	0.216	0.96935	0.462728	0.128828
6574	0.387	0.174	0.96614	0.80549	0.218965
6577	0.28	0.0976	0.9164	0.529585	0.56074
6582	0.349	-0.128	0.96935	0.739369	0.334536
6583	0.283	-0.0658	0.97724	0.266127	0.482172
6584	0.606	-0.266	0.97809	0.095564	0.323462
6596	0.425	-0.22	0.98327	0.135272	0.103336
6600	0.284	0.0203	0.96935	0.529203	1.23212
6609	0.668	-0.205	0.97724	0.0469659	0.265292
6611	0.379	0.16	0.98725	0.0371275	0.00319117
6612	0.301	0.017	0.77716	1.11985	0.294858
6619	1.39	-0.187	0.9252	1.91452	1.09697
6626	0.677	-0.204	0.9719	0.14915	1.43147
6627	0.336	0.0566	0.97459	0.302612	1.03732
6629	0.238	-0.115	0.9825	0.639768	0.0174656
6631	0.227	0.0232	0.96531	0.504219	0.0752784
6632	0.347	-0.0857	0.96271	0.133887	0.347795
6633	0.425	0.0144	0.98524	0.0396322	0.0294198
6634	0.515	-0.217	0.98579	0.446747	0.0725218
6637	1.29	-0.102	0.97985	0.418475	0.112897
6658	0.493	0.156	0.92058	0.449495	0.037949
6660	0.281	0.0439	0.92265	0.837524	0.171677
6664	0.262	-0.00615	0.98725	0.333922	0.0868015
6674	0.433	0.205	0.98081	0.165018	0.505747
6784	0.392	0.0868	0.98628	1.88805	0.0559133
6785	0.3	0.0769	0.96772	0.901737	0.0932524
6787	0.339	0.0825	0.95488	0.170598	0.114074
6788	0.248	0.00697	0.9825	0.093576	0.0778259
6793	0.234	0.0669	0.98767	0.265653	0.00790355
6794	0.762	0.247	0.97985	0.102597	0.237592
6797	0.241	-0.0352	0.98579	0.0409264	0.227771
6803	0.496	0.164	0.95944	0.125017	0.110269
6823	0.437	0.0855	0.98081	1.32098	0.93767
6832	0.503	-0.069	0.96025	0.360767	1.01332
6840	0.932	0.195	0.95488	0.234188	0.0521523
6841	0.419	-0.195	0.97545	0.0587232	0.468405
6848	0.292	0.0184	0.98579	2.18321	0.172528
6858	1.04	-0.0135	0.98743	0.140155	0.00110364
6864	0.486	0.121	0.85202	0.627752	1.20779
6867	0.28	0.0514	0.98524	0.752332	0.120355
6868	0.408	0.0487	0.98327	0.744946	0.0618457
6879	0.296	-0.0373	0.50649	2.06714	1.47892
6891	0.301	0.0347	0.90075	0.577949	2.09004
6902	0.556	-0.0781	0.98579	0.540215	0.0833492
6908	0.361	-0.13	0.98579	0.173146	0.0307416
6926	0.814	-0.246	0.98466	0.149771	0.0550768
6929	0.283	0.0586	0.97985	1.32174	0.195678
6933	0.543	0.148	0.96772	0.253483	0.221888
6937	0.259	0.0254	0.98628	0.324683	0.00381855
6950	0.256	-0.0152	0.90222	0.480908	0.0997427
6954	0.267	-0.157	0.98668	0.0540298	0.00824202
6967	0.245	-0.0334	0.98668	1.8229	0.428659
6971	0.259	-0.0431	0.97372	0.7771	0.466386
6978	0.361	0.0427	0.98524	0.707583	0.0454054
6988	0.251	-0.0496	0.98628	0.854488	0.0657673
6998	0.635	0.191	0.96935	0.0994784	0.0735037
7000	0.44	0.131	0.97011	0.418152	0.564004
7009	0.226	-0.0652	0.98628	0.155277	0.0215159
7011	0.353	0.0477	0.98668	0.0973609	0.479557
7018	0.539	0.151	0.95725	0.436326	0.570635
7020	0.358	0.0396	0.97101	0.547633	0.908537
7021	0.865	-0.262	0.95046	1.16171	0.749834
7026	0.444	-0.106	0.97459	0.292884	0.578615
7031	0.267	0.051	0.98762	0.0349291	0.00355225
7034	0.494	0.2	0.98327	0.138312	0.012949
7037	0.25	-0.0252	0.95258	2.55979	1.23428
7040	0.273	-0.0516	0.66909	0.0476925	1.90566
7041	2.23	-0.261	0.98579	1.0732	0.0275759
7048	0.336	-0.0151	0.97724	0.143581	0.882149
7053	1.27	-0.229	0.9164	0.261898	1.52438
7054	0.25	-0.0352	0.98698	0.00182932	0.00448502
7058	0.35	-0.107	0.98579	0.108342	0.0927531
7117	0.286	0.0921	0.92194	0.28646	0.279132
7120	0.463	0.166	0.98579	0.802282	0.775591
7125	0.31	0.0305	0.97372	0.324322	0.344307
7138	1.74	-0.196	0.98524	0.742807	0.106168
7144	0.543	-0.144	0.96699	1.53483	0.86053
7149	0.254	-0.12	0.98668	0.0843202	0.16685
7153	0.258	0.043	0.94905	0.119521	0.0500784
7154	0.462	-0.165	0.98081	0.0765109	0.0718582
7155	0.268	0.0111	0.98725	0.451631	0.0210055
7159	0.638	-0.105	0.97277	0.629581	0.285137
7162	0.309	-0.0876	0.98524	0.119719	0.276571
7165	4.4	0.414	0.98327	0.209168	0.05748
7171	0.771	0.0431	0.97895	0.589713	0.744766
7174	0.351	0.125	0.98327	0.440485	0.110207
7180	0.727	0.127	0.97101	0.422128	0.108441
7188	0.316	0.0486	0.94343	0.484495	0.100846
7208	0.277	0.0202	0.98524	0.177481	0.124338
7209	0.294	-0.0978	0.97724	0.634008	0.786206
7214	0.601	-0.248	0.984	0.0148115	0.318855
7224	0.277	-0.0481	0.984	0.254197	0.119273
7226	1.2	-0.334	0.98466	1.35246	0.215263
7227	0.962	-0.307	0.97459	1.11297	0.24436
7229	0.35	0.0948	0.98524	0.887285	0.0381695
7236	0.798	-0.2	0.97724	0.206416	0.120343
7241	0.269	0.0133	0.95725	0.280606	0.118068
7242	0.242	0.00215	0.96848	0.460237	0.123648
7244	0.442	0.0124	0.97895	0.796979	0.311434
7253	0.384	0.11	0.96772	0.0915918	0.700432
7263	1.37	0.161	0.96772	1.45915	2.01598
7264	0.235	0.00321	0.95725	0.498482	0.0567766
7273	2.07	-0.286	0.97809	0.505095	0.139406
7281	0.593	-0.22	0.98524	0.168919	0.0941318
7286	0.425	-0.106	0.97277	1.64855	1.19042
7290	1.16	0.212	0.96441	0.0587125	0.173523
7293	0.877	0.247	0.97011	0.335378	0.0704958
7294	0.229	-0.00636	0.97724	0.269804	0.220331
7295	0.264	0.0575	0.98167	1.04576	0.784952
7297	0.758	-0.22	0.96772	0.107914	0.686213
7301	0.266	-0.0032	0.98081	0.455496	0.912627
7304	0.255	-0.0233	0.95725	0.888247	1.96506
7307	0.27	-0.0491	0.96772	0.268609	0.572493
7308	0.384	-0.125	0.97985	0.0172136	0.173991
7313	0.248	-0.0514	0.97809	0.539906	0.790123
7317	0.235	-0.077	0.97809	0.400029	0.360823
7334	0.308	-0.0126	0.9825	0.400828	0.260922
7341	0.385	-0.173	0.9825	0.728429	0.0583584
7343	1.45	0.194	0.96531	0.330399	0.0572045
7352	0.215	-0.0851	0.98743	0.355131	0.00806014
7353	0.224	0.0177	0.98524	0.617027	1.02267
7354	0.812	0.256	0.98579	0.288309	0.0222215
7362	1.44	-0.382	0.98167	0.956728	0.205358
7365	0.358	0.113	0.98579	1.80735	0.0365257
7371	0.319	-0.217	0.97809	1.00012	0.0695242
7372	0.923	0.275	0.96271	0.237347	0.251436
7377	0.258	-0.0397	0.984	0.253515	0.0291248
7378	0.332	0.0819	0.8172	0.570175	2.53856
7385	0.316	-0.0849	0.98579	0.895423	0.0476353
7387	0.344	0.0422	0.96271	0.751132	0.659094
7393	0.425	-0.198	0.98524	0.396232	0.0278018
7396	0.412	0.114	0.9825	0.167965	0.243962
7398	0.341	0.0646	0.984	0.51497	0.882812
7410	0.292	0.15	0.98524	0.613914	0.0737358
7411	0.661	-0.274	0.97277	0.794163	0.16652
7413	0.309	0.112	0.98628	0.157119	0.00256032
7456	0.331	-0.108	0.98524	1.05974	0.110455
7481	0.344	-0.124	0.94475	0.467762	0.296277
7483	0.574	0.247	0.96848	0.331093	0.218548
7487	0.586	-0.153	0.88472	1.07846	1.10458
7491	0.251	-0.163	0.98466	0.16878	0.0258551
7516	0.416	0.131	0.98698	0.00122812	0.011785
7529	0.26	0.0278	0.98466	0.465541	0.136644
7530	0.319	0.00963	0.9825	0.230253	0.556454
7537	0.234	-0.0209	0.9825	0.00273067	0.0134038
7548	0.467	0.19	0.97724	0.112279	0.240881
7549	0.737	-0.26	0.98466	0.114836	0.042297
7553	2.26	-0.267	0.91091	1.37869	1.15926
7558	0.315	-0.0592	0.98579	0.0293186	0.154072
7562	0.383	0.124	0.97459	0.445813	0.622965
7563	0.764	0.221	0.92265	0.198551	0.182047
7565	0.3	0.0181	0.98698	0.0225687	0.0473814
7571	0.392	-0.0924	0.96772	0.102742	1.01348
7574	0.28	-0.133	0.95788	1.1864	0.407738
7575	0.312	0.0457	0.97372	1.47967	0.341844
7576	0.265	0.0645	0.97895	0.946602	0.387927
7586	2.01	0.377	0.9825	0.373585	0.00655275
7588	0.35	-0.0855	0.98524	0.0454548	0.00450916
7597	0.407	-0.239	0.98466	0.764436	0.0292209
7600	0.266	-0.0275	0.75254	0.686853	1.76172
7601	0.412	-0.186	0.97985	0.305472	0.070672
7604	0.459	-0.177	0.97985	0.127853	0.135023
7613	0.266	-0.143	0.97895	0.187501	0.176849
7615	0.311	-0.0491	0.97724	0.380059	0.592198
7625	16.1	0.3	0.91875	2.29657	1.58045
7631	0.292	0.0554	0.94343	0.256257	0.110947
7632	1.64	-0.277	0.92418	1.71214	0.657978
7635	0.928	-0.101	0.98579	0.0305647	0.393877
7644	0.486	0.077	0.97011	0.140021	1.40989
7649	0.508	-0.251	0.94643	0.181715	0.492328
7651	0.492	0.0557	0.84679	0.451797	0.892831
7653	0.232	-0.00487	0.94343	0.952313	0.420459
7655	0.364	0.172	0.98524	0.892932	0.0423262
7656	0.477	-0.157	0.98327	0.619362	0.235952
7664	0.23	-0.0118	0.98668	0.111829	0.0113693
7669	0.27	0.0234	0.984	1.13142	0.576928
7671	0.646	0.0761	0.984	0.309895	0.124022
7672	0.441	-0.177	0.96935	0.240089	0.280833
7675	0.394	0.119	0.93898	0.233699	0.0928451
7676	0.402	0.127	0.98466	0.322009	0.253708
7677	0.346	-0.162	0.97895	0.0373344	0.298827
7678	0.335	-0.144	0.95867	0.215886	0.719522
7682	0.287	-0.0388	0.98524	0.984305	0.0333993
7690	0.298	-0.0562	0.97634	0.149946	0.354959
7691	0.255	-0.0339	0.984	0.0595305	0.107372
7699	0.307	-0.00813	0.98327	0.555839	1.00593
7703	0.355	-0.0756	0.98327	2.25578	0.573887
7710	0.372	0.0526	0.93136	1.16112	1.54284
7712	0.421	-0.186	0.98579	1.1045	0.0934796
7714	0.292	0.0997	0.9719	0.318669	0.855332
7730	0.394	0.0586	0.93252	0.737663	1.07503
7734	0.522	0.0713	0.8858	1.4432	0.794785
7748	0.357	0.145	0.98327	1.08336	0.0578386
7752	0.314	0.0882	0.98081	0.426923	0.370869
7753	0.342	-0.0489	0.95725	1.931	1.03902
7757	0.439	-0.187	0.97724	0.523938	0.239272
7758	0.246	-0.0817	0.92265	0.113245	0.13492
7761	0.311	0.00221	0.95424	1.18676	0.0877306
7764	0.336	0.0597	0.96699	0.640235	0.412683
7765	0.589	0.153	0.96347	0.263615	0.109152
7770	0.226	-0.00429	0.98755	0.247501	0.00186713
7778	0.316	0.0358	0.93898	0.268691	0.635089
7785	0.351	-0.157	0.97809	0.283251	0.231754
7787	0.304	-0.104	0.98466	0.75461	0.0943741
7791	1.29	0.287	0.94054	0.187315	0.5904
7793	0.505	-0.175	0.97634	0.220569	0.744947
7798	0.381	-0.135	0.98628	0.117559	0.255035
7799	0.537	0.12	0.97372	3.01412	0.862988
7800	0.625	0.187	0.97634	0.709427	0.0975571
7805	0.311	0.0999	0.91994	0.65278	0.718099
7808	0.597	0.00458	0.98668	0.370367	0.0491957
7810	0.228	0.00505	0.98628	0.118425	0.0378737
7813	0.284	0.0717	0.97634	0.644767	0.350076
7817	0.618	-0.135	0.92418	0.46683	2.32902
7819	0.307	-0.00635	0.94905	0.603474	0.164983
7821	0.548	-0.185	0.95424	0.0162683	0.654405
7823	0.245	-0.0403	0.78181	0.689783	1.83742
7826	0.43	0.0952	0.85715	0.0414749	1.38602
7835	0.501	-0.155	0.95944	0.102536	0.318747
7836	0.349	-0.189	0.98524	0.360454	0.377624
7842	0.711	0.196	0.97545	0.268977	0.467497
7844	0.311	-0.12	0.48363	1.07496	0.290355
7848	0.294	0.0517	0.98466	0.932993	0.423946
7852	0.311	0.063	0.94262	0.517555	0.693208
7857	0.425	0.184	0.98725	0.679249	0.224418
7874	1.5	0.261	0.97277	0.251447	0.108398
7881	0.255	-0.0378	0.98167	0.837325	0.90421
7884	0.268	-0.036	0.98762	0.385867	0.00803935
7890	0.315	-0.136	0.92809	0.998516	0.750931
7892	0.258	0.0229	0.97985	1.03306	0.0607514
7899	0.27	-0.0601	0.97724	0.609189	0.224594
7903	0.353	0.0801	0.96848	0.00845822	0.0313933
7905	0.976	0.268	0.9825	0.191153	0.042239
7907	0.268	0.0785	0.95944	0.172276	0.0656869
7918	0.357	-0.0382	0.95725	0.0922386	1.09063
7919	0.262	0.0366	0.98579	0.864001	0.0597869
7923	0.227	-0.0286	0.98524	0.229133	0.0361923
7931	0.528	0.16	0.98579	1.36912	0.239624
7932	0.388	0.107	0.94054	0.38882	1.58274
7946	0.428	0.0553	0.98466	0.122129	0.145958
7950	0.315	-0.147	0.98081	0.784559	0.459131
7951	0.67	-0.218	0.92602	2.88843	0.955813
7954	0.26	0.0209	0.98466	0.0666832	0.208318
7958	0.785	0.188	0.45523	0.262051	1.25262
7965	0.379	0.0437	0.97101	0.00892792	0.26418
7974	2.36	-0.272	0.97809	0.352267	0.0271938
7985	0.484	0.1	0.96935	0.742576	0.239524
7990	0.282	0.0886	0.97809	0.161845	0.544363
7996	0.402	-0.112	0.984	0.125829	0.0149631
7999	0.282	-0.121	0.97985	1.34602	0.317829
8004	0.338	0.0625	0.90075	0.562908	0.597106
8005	0.285	-0.172	0.98327	0.877256	0.0448349
8011	0.374	-0.14	0.94975	0.141213	0.361766
8013	7.33	0.322	0.96935	0.369605	0.0848382
8015	0.277	-0.0338	0.98668	0.0413903	0.0052391
8018	0.29	0.00746	0.98167	0.338838	0.114677
8019	0.931	0.193	0.74356	0.658883	0.893265
8021	0.31	0.000968	0.98755	0.131774	0.00114501
8027	0.259	-0.0401	0.98743	0.11486	0.00969934
8029	0.243	0.0249	0.984	0.0687512	0.253311
8033	0.937	-0.0536	0.89269	0.00727466	0.429882
8051	0.512	0.136	0.97809	0.0560434	0.0974239
8052	0.307	-0.117	0.9719	1.56758	0.618331
8055	0.452	0.158	0.97895	0.172446	0.978848
8066	1.2	0.24	0.93077	0.0805199	0.0907018
8067	0.653	-0.211	0.97101	0.17711	0.448168
8073	0.427	-0.195	0.98579	0.027838	0.138544
8086	0.32	0.119	0.47833	0.285455	1.55455
8088	0.243	0.0438	0.96848	0.484662	0.343765
8096	0.269	0.07	0.98327	0.397998	0.0238803
8101	0.403	-0.208	0.97809	0.317473	0.18695
8104	2.92	0.261	0.73933	0.0315721	0.675162
8105	0.222	0.0514	0.98755	0.0711272	0.0372993
8107	0.302	-0.0501	0.98668	0.500841	0.0595229
8109	0.266	-0.0656	0.98081	0.127851	0.0767539
8120	0.258	-0.143	0.9825	0.00256065	0.0405927
8122	1.07	0.154	0.96114	0.434491	1.69408
8125	0.32	-0.0925	0.95119	0.874432	0.454851
8149	0.269	-0.124	0.984	0.725377	0.0419945
8163	0.319	0.0283	0.98524	0.591324	0.0377273
8164	0.975	0.256	0.96441	1.00335	0.204824
8168	0.495	0.11	0.85036	0.193526	0.805633
8171	0.602	-0.175	0.98579	0.146747	0.102645
8173	0.388	0.18	0.984	1.02661	0.0200235
8177	0.298	0.0627	0.96699	0.0741518	1.34402
8184	0.374	-0.239	0.97459	1.36622	0.207976
8189	0.638	-0.171	0.97895	0.109626	0.195098
8190	0.538	0.176	0.98524	0.515387	0.181869
8191	0.246	0.0183	0.984	0.653617	0.268588
8199	0.267	-0.0283	0.97985	0.853533	0.658221
8202	0.334	-0.124	0.98167	0.584961	0.0163525
8210	7.1	0.296	0.95119	0.0095689	0.141316
8212	0.443	-0.228	0.96699	0.294577	0.235501
8214	0.267	-0.0667	0.95046	0.468814	0.120023
8216	0.218	-0.0281	0.98524	0.143742	0.00459737
8217	0.338	0.111	0.97724	0.000681193	0.358246
8224	1.32	0.254	0.77335	0.868477	2.85455
8234	5.5	-0.322	0.98081	0.229351	0.103936
8240	0.284	-0.124	0.98743	0.234846	0.0927515
8241	0.39	0.0639	0.9719	1.24353	0.228855
8248	0.279	-0.0717	0.95725	0.289001	1.36337
8291	0.26	-0.0208	0.98755	0.458961	0.00496841
8293	0.343	-0.145	0.97101	0.709538	0.313422
8300	0.263	-0.0712	0.95867	0.436241	0.291477
8302	0.274	0.0265	0.984	1.61485	0.643288
8305	0.88	-0.207	0.95424	0.43813	0.679015
8315	0.272	0.0714	0.984	0.0897992	0.107847
8319	0.541	0.103	0.98725	0.819124	0.0194254
8324	0.313	0.00758	0.98579	0.263164	0.0587117
8334	0.226	-0.00367	0.98668	0.971461	0.0453417
8339	0.397	0.156	0.97545	0.234442	0.563011
8340	0.331	0.0941	0.984	1.33655	0.512507
8342	0.514	-0.281	0.98327	0.0930534	0.0639157
8344	0.289	0.0701	0.98466	0.00788084	0.152465
8345	0.353	0.112	0.984	0.149032	0.0074942
8357	0.225	-0.0154	0.984	0.537997	0.0711972
8360	2.77	-0.406	0.98725	0.101077	0.109124
8373	0.582	0.238	0.97634	0.278046	0.115509
8390	0.251	-0.0696	0.98466	0.625957	0.206639
8396	0.301	0.086	0.97372	0.573766	0.0255486
8407	0.515	-0.0442	0.95944	0.159232	0.602677
8410	0.374	-0.0976	0.96935	0.161718	1.27149
8414	0.331	0.0688	0.93195	1.56798	1.44542
8415	0.357	0.0955	0.98081	0.0504344	0.130544
8423	0.578	0.0449	0.98668	0.210183	0.0245268
8424	0.259	0.0544	0.98466	0.686316	0.0948633
8427	0.268	-0.0758	0.97277	0.591089	0.763234
8435	2.2	0.187	0.98466	0.097386	0.0902771
8440	1.71	-0.18	0.98327	1.39563	0.220886
8442	0.456	-0.11	0.95725	0.196627	0.890303
8445	0.751	0.256	0.96848	0.350965	0.027512
8450	0.291	0.0612	0.98698	0.513737	0.369012
8462	0.388	-0.0391	0.90502	0.278809	1.01238
8484	0.429	0.16	0.97809	0.179256	0.125463
8490	1.73	-0.205	0.97809	0.201267	0.335983
8492	0.261	-0.0338	0.87614	0.703022	1.82382
8494	1.42	0.282	0.97101	0.16348	0.789387
8509	0.268	0.0302	0.94554	0.0340538	0.0220282
8510	1.24	-0.312	0.97985	0.322551	0.108305
8517	0.229	0.0124	0.98524	0.909896	0.241854
8521	0.316	0.0945	0.97895	0.258818	0.310727
8522	0.428	0.166	0.98524	0.87052	0.532968
8524	0.278	-0.106	0.98167	0.236627	0.732915
8525	0.241	0.0676	0.98524	0.15653	0.158367
8533	0.328	0.0579	0.94905	0.34339	0.220154
8534	0.732	0.137	0.97634	0.0778215	0.0398228
8535	0.404	0.0461	0.97985	1.25935	1.27258
8538	0.754	-0.176	0.97724	0.0086095	0.0948342
8546	0.297	-0.166	0.98725	0.153166	0.0178758
8547	0.443	0.084	0.74586	0.83628	0.871882
8558	0.248	0.0781	0.98743	0.243583	0.00416306
8560	1.29	-0.266	0.94412	3.77223	0.955523
8564	0.496	-0.245	0.97985	0.515128	0.0886314
8574	0.261	-0.013	0.95424	0.189855	0.438005
8576	0.514	-0.184	0.98167	0.267316	0.115373
8583	0.302	-0.213	0.98081	0.139808	0.124387
8584	1.32	0.193	0.97634	0.0648204	0.0387256
8590	4.39	-0.121	0.96188	1.18455	0.672402
8593	0.888	0.268	0.98698	0.0586157	0.278283
8596	0.334	0.0347	0.96188	0.601142	0.0948288
8598	0.264	0.0134	0.98081	0.299922	0.196861
8599	0.42	-0.168	0.98579	0.198108	0.107604
8604	0.258	0.0517	0.89425	3.82976	1.29394
8608	0.292	-0.0255	0.95488	1.37787	0.754354
8610	0.335	0.0371	0.96025	0.0315652	0.0570737
8613	0.228	0.0513	0.9719	1.45603	0.223044
8617	0.475	0.188	0.98524	0.670264	0.135872
8622	0.286	-0.045	0.96025	0.187392	1.11073
8625	0.628	-0.224	0.97545	0.250821	0.748615
8633	0.44	0.182	0.98755	0.0980704	0.0137354
8638	0.408	0.132	0.97985	0.194567	0.0935459
8639	0.272	-0.0563	0.95944	0.612381	0.860241
8648	0.378	0.128	0.95258	0.363956	0.498871
8663	0.334	0.109	0.98466	0.050611	0.0533611
8666	0.487	-0.27	0.98081	0.248658	0.156253
8668	0.343	0.0531	0.9825	0.892304	0.92608
8669	0.405	0.108	0.98327	0.541601	0.807237
8678	0.23	0.0236	0.98579	0.236788	0.0286601
8679	0.292	0.0891	0.98725	0.872284	0.0645013
8687	1.51	0.339	0.98466	0.00587449	0.0382283
8695	0.615	0.218	0.94262	0.544226	0.168807
8696	0.232	-0.00397	0.98081	0.767145	0.0400861
8699	0.442	0.153	0.97372	0.146924	0.405919
8700	0.27	0.00444	0.90502	0.624063	0.257324
8704	0.404	-0.0643	0.88526	1.3064	0.661328
8710	0.303	-0.0343	0.98327	0.497834	0.760433
8712	0.5	0.141	0.77851	0.0427	3.15405
8715	0.22	-0.0414	0.98466	0.00716828	0.0784009
8721	1.05	0.135	0.94412	0.552677	2.13365
8725	1.78	-0.359	0.96935	0.238711	0.140113
8728	0.312	0.0455	0.97372	0.0352266	0.0550068
8730	0.254	-0.0408	0.70469	0.142357	1.68487
8731	0.258	0.0937	0.98524	0.785337	0.794379
8733	0.319	0.00302	0.73138	0.0677747	0.481344
8736	0.765	-0.181	0.96347	0.657819	1.29254
8741	0.374	0.0983	0.98081	0.335888	0.10526
8746	0.27	-0.145	0.77047	0.0855219	0.349187
8748	1.25	-0.247	0.97809	0.0788697	0.529083
8761	0.284	-0.0415	0.95558	0.273631	0.417299
8766	0.365	0.204	0.98668	0.442156	0.147925
8769	0.283	0.0798	0.9825	0.0017744	0.111833
8781	0.294	-0.0781	0.95725	0.379838	1.58001
8786	0.464	0.151	0.98743	0.57991	0.0033999
8794	0.237	-0.00948	0.95046	0.486476	1.133
8796	0.279	-0.0474	0.95944	1.40493	1.06177
8800	0.686	0.13	0.97895	0.463434	0.139866
8808	0.253	0.0703	0.98628	0.0013629	0.00897295
8809	0.463	0.108	0.90557	0.470023	1.36183
8817	0.23	-0.0383	0.98743	0.179934	0.110153
8819	0.335	-0.121	0.97895	0.0125217	0.199306
8821	0.255	0.0824	0.93676	0.710794	1.17451
8825	0.389	-0.09	0.95867	0.893382	0.679268
8826	4.08	-0.0651	0.64305	0.837915	2.06864
8832	0.242	-0.0285	0.98762	0.306692	0.0137596
8835	0.24	-0.048	0.98725	0.0175309	0.00289464
8836	0.264	-0.00122	0.98762	0.151295	0.000954324
8843	0.586	0.217	0.91931	0.246005	0.708629
8852	2.88	0.15	0.98327	0.564498	0.218811
8855	0.309	0.0924	0.98524	0.71639	0.00490823
8864	0.311	-0.148	0.94054	0.0765328	0.0639952
8865	0.428	0.0691	0.92809	0.0521656	0.156427
8871	0.329	-0.0727	0.97985	0.996211	0.757565
8872	0.373	0.0795	0.96531	1.95566	0.213423
8876	0.302	0.053	0.98081	0.243885	0.335833
8877	0.241	-0.0635	0.97985	0.146346	0.0131253
8881	0.346	0.0924	0.97634	0.047443	0.0222115
8883	0.368	0.105	0.9719	0.0460647	0.015483
8894	0.373	-0.154	0.96935	0.558339	0.29403
8897	0.272	-0.073	0.98725	0.343087	0.0842236
8906	0.337	-0.0423	0.90674	0.191269	1.46391
8909	0.469	-0.125	0.95187	0.126503	1.07156
8927	0.805	0.267	0.98167	0.537247	0.0864972
8932	0.362	-0.109	0.9825	0.197823	0.122114
8935	0.241	-0.0279	0.93077	0.177153	0.559366
8936	0.301	-0.0738	0.98167	1.1807	0.776398
8937	0.231	-0.0764	0.85311	0.594912	0.237432
8940	0.301	-0.0355	0.97011	0.532525	0.800072
8941	0.266	0.00128	0.96848	0.451892	0.0577786
8949	7.57	-0.422	0.97545	0.703375	0.205823
8953	0.453	-0.0917	0.98668	0.040845	0.0484935
8965	0.58	0.243	0.98725	0.755715	0.0317889
8966	0.533	0.185	0.97459	0.58981	0.152808
8968	0.225	-0.0148	0.98167	0.359081	0.113399
8969	0.809	0.172	0.91571	0.221296	0.238483
8984	0.476	0.18	0.97277	0.00201927	1.53426
8997	0.298	0.122	0.97277	0.0322608	0.132461
8999	0.427	-0.229	0.96441	0.15705	0.133701
9015	0.28	0.0281	0.98743	0.165503	0.00244369
9026	0.423	-0.185	0.984	1.09677	0.916723
9028	0.344	0.0896	0.97372	0.193121	0.139833
9034	0.475	0.0892	0.97277	0.242156	0.498147
9038	0.332	-0.196	0.97895	0.103304	0.0177749
9042	0.304	0.0774	0.96848	1.2175	0.096071
9043	0.394	0.0889	0.94643	0.0498056	0.535472
9044	0.311	0.0623	0.95119	0.191454	1.25738
9062	0.449	-0.169	0.98698	0.0370917	0.0258103
9073	0.353	0.144	0.98327	0.0796938	1.06272
9077	0.436	-0.206	0.98081	0.251811	0.0540541
9078	0.871	0.251	0.96531	0.0347625	0.186701
9079	0.27	0.0454	0.95944	0.271706	0.0375033
9085	0.447	-0.0243	0.98628	0.57962	0.0767674
9099	0.467	-0.00173	0.98524	0.298844	0.4093
9110	0.372	0.0895	0.98466	0.300076	0.173506
9124	0.317	0.106	0.9719	0.0295882	0.38641
9128	0.212	0.0895	0.98698	0.378225	0.00666695
9136	0.719	0.137	0.98167	0.0926706	0.0168665
9139	0.47	-0.197	0.98725	0.670577	0.216421
9143	0.327	-0.0197	0.98524	0.210913	0.445614
9144	1.54	0.268	0.97372	0.0321952	0.60895
9153	0.901	-0.262	0.98167	0.385255	0.450574
9157	0.259	0.0245	0.9825	0.358267	0.748595
9160	0.27	0.0235	0.96848	0.122803	1.10071
9164	1.6	0.163	0.98327	0.0170479	0.098667
9167	0.298	-0.0485	0.98698	0.174514	0.181851
9169	0.346	0.109	0.9269	1.54945	0.315427
9170	0.282	-0.119	0.95637	0.0723833	0.710627
9177	0.287	-0.00955	0.98668	0.373027	0.0750032
9180	0.346	-0.142	0.98081	0.0463829	0.0933095
9193	0.387	0.126	0.94412	0.2653	0.322401
9197	1.16	0.209	0.98698	0.270335	0.00416262
9202	0.404	-0.148	0.984	1.85226	0.190826
9212	0.328	-0.0529	0.98327	0.561625	0.165013
9214	0.564	0.182	0.97985	0.157392	0.012105
9215	0.277	-0.0429	0.9719	0.398977	0.287237
9219	0.252	0.0315	0.90727	0.295604	0.35413
9234	4.77	0.293	0.96935	0.832906	0.0742028
9240	0.287	0.0725	0.98755	0.0963336	0.0416536
9246	0.271	-0.073	0.95335	0.466517	0.972728
9252	1.09	0.217	0.98466	0.500092	0.0402791
9264	0.248	0.0143	0.98466	0.0722567	0.755758
9267	0.273	0.00455	0.98628	0.523119	0.0871288
9274	0.221	-0.0832	0.98167	0.0888722	0.0229031
9277	0.673	-0.22	0.97895	0.569138	0.150657
9285	0.333	-0.0161	0.97895	0.839443	0.198138
9295	0.256	-0.0147	0.97101	0.591384	0.0150341
9297	0.242	0.058	0.98668	0.305221	0.0895746
9302	0.607	0.19	0.98755	0.820402	0.0746147
9303	0.303	-0.00619	0.93451	0.862203	0.236857
9305	0.256	-0.0382	0.98081	0.172681	0.319713
9312	0.292	0.133	0.98524	0.468364	0.0249834
9314	0.232	-0.0757	0.98466	0.029938	0.0315736
9315	1.12	-0.192	0.98668	0.0962644	0.0183404
9321	0.242	-0.0967	0.93835	0.22716	0.16635
9330	0.635	0.172	0.94643	0.740699	0.615256
9333	0.301	0.00584	0.9719	0.0366957	0.0609912
9341	0.485	0.152	0.92757	1.10743	0.280426
9346	0.254	0.0454	0.98466	1.10014	0.0156001
9350	0.562	0.132	0.98579	0.119214	0.183214
9351	0.228	-0.0816	0.98698	0.168751	0.0115119
9367	0.417	-0.125	0.98167	0.203841	0.440037
9374	0.427	0.135	0.81106	0.174664	0.177713
9392	0.259	0.0751	0.96347	1.8402	0.84725
9394	0.26	0.0525	0.98698	0.404715	0.016422
9406	0.333	0.0854	0.9825	0.769189	0.0619303
9410	0.327	0.106	0.98081	0.369789	0.253136
9416	0.21	-0.0232	0.9825	0.478748	0.118148
9420	0.285	-0.0566	0.98628	0.0928523	0.0164973
9428	0.25	-0.0218	0.98668	0.13545	0.0164576
9455	0.236	0.00774	0.95335	0.950648	0.166571
9459	0.271	0.0322	0.97277	1.36775	0.900468
9460	0.288	-0.00835	0.96935	1.64687	1.47832
9463	1.58	0.281	0.95725	0.445473	0.234146
9464	0.366	0.0175	0.97895	0.0935181	0.312078
9471	0.262	0.0603	0.97634	0.519783	0.0256712
9473	0.304	-0.119	0.97011	0.158946	0.885549
9476	0.246	0.0794	0.96614	0.405891	0.109851
9480	0.33	-0.0735	0.97895	1.89161	0.438964
9492	0.325	0.0539	0.97372	0.225121	0.155895
9493	0.276	-0.0103	0.98466	0.377466	0.0283615
9497	0.331	0.0551	0.98668	0.737644	0.112013
9500	0.381	-0.13	0.984	0.11378	0.185752
9506	0.28	-0.124	0.94262	0.0297033	0.111968
9507	0.275	-0.00701	0.97545	1.113	0.187001
9510	0.275	-0.00871	0.98167	0.2358	0.157169
9513	0.335	0.0525	0.65709	0.298	0.268852
9521	0.316	0.0649	0.98668	0.110891	0.0253414
9523	0.366	-0.125	0.98327	0.545654	0.105963
9526	0.791	0.0955	0.95725	1.83552	2.35675
9529	0.678	0.0952	0.74217	0.344321	0.865871
9539	0.25	-0.113	0.97459	0.39125	0.0237257
9542	0.697	0.183	0.97809	0.0977347	0.325901
9549	0.288	0.0702	0.9825	0.741942	0.314256
9552	0.793	-0.136	0.98327	1.04625	0.237927
9559	4.97	0.327	0.95488	0.724364	0.303182
9567	0.226	-0.00275	0.98698	0.573764	0.00260794
9572	0.252	-0.0169	0.84393	0.0371343	0.486587
9577	0.234	-0.0664	0.98628	0.186176	0.0172328
9582	0.23	0.0128	0.98167	0.569517	0.139516
9598	0.277	0.0802	0.89269	0.187932	2.15473
9603	1.98	-0.259	0.52286	1.43614	1.0684
9613	0.261	0.0309	0.88085	0.376066	0.959659
9622	1.91	0.305	0.96699	0.54726	0.113563
9623	0.442	-0.0543	0.1045	0.0826308	1.49003
9624	0.385	-0.128	0.98743	0.229307	0.110983
9628	0.353	-0.199	0.984	1.28103	0.117304
9634	0.6	0.166	0.97724	0.884579	0.15163
9636	0.269	-0.1	0.97895	0.165212	0.1072
9642	0.347	-0.0705	0.984	0.136235	0.0233713
9643	1.1	0.185	0.98167	0.463971	0.254421
9644	0.214	-0.0268	0.98327	0.125775	0.189886
9647	0.27	-0.162	0.98628	0.0659789	0.027786
9649	0.267	-0.0649	0.98081	0.333604	0.151861
9662	0.37	0.046	0.98327	0.34625	0.0986561
9665	1.11	-0.27	0.94343	1.22155	0.670604
9668	2.36	0.337	0.96441	0.0540664	0.317949
9670	0.357	0.107	0.984	0.866193	0.0391593
9672	0.283	-0.0359	0.86316	0.183516	1.11411
9681	0.237	-0.0737	0.98743	0.163464	0.0176492
9684	1.09	0.16	0.82565	0.668626	3.71581
9692	0.604	0.172	0.88209	1.03442	0.356534
9693	0.4	0.132	0.97895	0.6802	0.257032
9699	0.346	-0.2	0.98524	0.0430358	0.0285038
9709	0.386	0.153	0.98466	1.03445	0.0178794
9712	0.352	-0.135	0.9825	1.31477	0.455556
9718	0.339	0.0478	0.26537	0.0103735	1.40096
9720	0.361	0.0839	0.95335	0.00775722	0.081631
9724	0.59	0.112	0.61973	0.597107	1.0554
9730	0.434	-0.0975	0.96441	0.139501	0.937843
9731	0.39	-0.134	0.97809	0.153495	0.0570529
9732	0.302	-0.0751	0.98081	0.120353	0.548209
9735	0.352	0.0257	0.98081	0.373365	0.0813816
9740	4.6	-0.372	0.98698	0.176334	0.0666357
9741	0.656	0.21	0.96935	0.572248	0.0241511
9742	0.482	-0.204	0.98579	0.688852	0.0163521
9748	0.735	-0.192	0.98628	0.582811	0.103478
9775	0.668	0.12	0.98466	0.547423	0.0856098
9785	0.242	-0.00917	0.9252	2.02731	0.414542
9786	0.311	-0.0234	0.92463	0.00280222	2.08595
9789	12.5	0.282	0.80692	0.0806604	0.630957
9791	0.413	0.171	0.98743	0.0500773	0.0257269
9792	0.306	-0.0531	0.98725	0.11096	0.0113184
9793	0.808	0.204	0.8682	0.13576	1.05759
9827	0.389	-0.0627	0.9719	0.103172	0.769288
9833	0.298	0.1	0.97809	0.457627	0.295701
9839	0.502	0.188	0.96614	0.0190648	1.00815
9847	0.253	0.0372	0.98698	1.69142	0.0789834
9851	5.08	-0.358	0.94727	0.416225	0.457724
9865	0.389	0.0212	0.98167	0.44139	0.519183
9866	0.295	-0.137	0.984	0.20941	0.14196
9867	0.227	0.0277	0.98579	0.473705	0.3636
9868	0.479	-0.0143	0.85147	0.0181453	0.313264
9876	8.6	-0.446	0.93529	0.491704	0.573909
9877	0.341	0.149	0.96188	0.374785	0.0875446
9881	0.613	-0.204	0.97724	0.541644	0.774887
9885	0.321	0.132	0.96935	1.01629	0.0888802
9886	0.248	-0.116	0.98081	0.0252093	0.0358639
9887	0.606	0.103	0.81362	0.4361	0.632711
9895	0.281	0.0531	0.98743	0.957236	0.0163782
9899	0.325	-0.00198	0.98698	0.613156	0.0261169
9902	0.304	0.0649	0.98327	0.254524	0.40737
9908	0.658	-0.181	0.984	0.388217	0.053282
9912	0.337	0.0618	0.97101	0.500796	0.0240074
9913	0.714	-0.225	0.96114	0.169732	0.421657
9928	0.251	-0.0374	0.98327	0.143697	0.0437965
9929	0.252	-0.074	0.97985	0.571485	0.349773
9932	0.312	-0.0546	0.98698	0.0152048	0.0496118
9936	0.307	-0.0361	0.97985	0.224984	0.550207
9938	0.312	0.072	0.96441	0.218444	0.0733772
9948	0.656	0.176	0.91465	0.0857569	1.30843
9951	0.429	-0.212	0.97724	0.198782	0.071554
9953	0.476	0.161	0.95424	1.05462	1.09195
9955	0.721	-0.165	0.97011	1.93965	0.589096
9956	0.277	0.0583	0.89483	0.115674	0.501071
9957	0.459	0.202	0.98628	0.756866	0.00621559
9958	0.305	-0.117	0.97277	0.371045	0.0236523
9965	0.324	-0.0848	0.97985	0.0471143	0.247928
9967	1.01	0.171	0.97634	0.604203	0.0816808
9969	0.218	-0.0181	0.98081	0.352184	0.04025
9973	1.09	-0.138	0.88266	0.480063	1.72554
9978	0.324	-0.152	0.98327	0.0252891	0.0163967
9981	0.649	-0.236	0.98579	0.262324	0.0628293
9988	0.223	-0.0837	0.98725	0.518787	0.0999039
9993	0.795	-0.264	0.96699	0.848071	0.39051
9994	0.557	0.236	0.98755	0.0346321	0.0717353
9995	0.361	0.105	0.97277	0.314532	0.227131
10000	0.303	-0.0516	0.984	0.134638	0.0442007
10002	0.278	0.0743	0.96114	0.315282	0.0554147
10023	0.248	0.0515	0.97809	0.0830905	0.0729301
10025	0.25	-0.156	0.97459	0.111102	0.109959
10030	0.33	-0.0806	0.94975	0.307506	1.27283
10036	0.224	-0.0753	0.9825	0.219676	0.0239395
10039	0.677	-0.179	0.984	0.131264	0.172071
10043	0.479	-0.153	0.9252	0.933864	1.66838
10049	0.626	-0.061	0.9825	0.169122	0.622714
10060	0.696	0.159	0.97011	0.545532	0.135991
10061	0.872	-0.251	0.9825	0.089635	0.386849
10072	0.537	-0.177	0.98725	0.148858	0.00543607
10081	0.27	-0.127	0.98698	2.4013	0.223083
10088	0.423	0.16	0.97372	0.299189	0.478396
10090	0.665	-0.163	0.9331	0.148224	0.992923
10094	0.269	0.0369	0.96531	0.438479	0.12654
10097	0.387	0.176	0.9825	0.0311109	0.348155
10098	0.887	-0.273	0.98466	0.0835432	0.0357899
10100	0.294	0.082	0.94121	2.84499	2.11173
10107	0.288	0.0237	0.9719	2.38451	1.01271
10110	1.1	-0.127	0.98698	0.130964	0.0474395
10113	0.276	0.015	0.96025	0.0846996	0.0978143
10119	0.469	-0.0107	0.91199	0.844487	1.20105
10130	0.31	-0.131	0.98725	0.152433	0.00651351
10133	0.395	0.177	0.98762	0.0357762	0.0412474
10142	0.413	0.194	0.98466	0.578043	0.00412623
10145	0.263	0.00459	0.98668	0.102628	0.0155019
10157	0.95	0.263	0.98081	0.122975	0.117548
10159	0.431	-0.1	0.80044	1.75558	1.89993
10163	0.353	0.167	0.98579	0.363897	0.0146571
10169	0.229	-0.0322	0.984	1.46547	0.0717824
10174	0.714	0.173	0.97985	0.237987	0.861233
10176	0.338	0.149	0.98698	0.322782	0.053675
10183	0.364	-0.0321	0.98668	0.24933	0.0565401
10198	0.307	0.0469	0.98698	0.113683	0.00651483
10201	0.288	-0.044	0.98755	0.146427	0.0143347
10206	0.277	0.0718	0.97545	1.05336	0.753883
10207	0.37	-0.0431	0.98668	0.187063	0.322046
10208	0.227	-0.0736	0.98628	0.650038	0.018946
10209	0.312	0.00069	0.94905	0.5318	1.58675
10211	0.911	-0.186	0.98466	0.114081	0.00915166
10213	0.286	0.0526	0.95867	0.27472	0.220431
10214	0.223	0.0168	0.98725	0.888266	0.00548665
10217	0.49	0.151	0.96614	0.0951938	0.0456108
10222	2.04	0.327	0.98466	0.1554	0.0115213
10226	0.384	-0.101	0.95046	1.47859	1.43077
10229	0.439	-0.237	0.98466	0.112764	0.0230991
10234	0.291	-0.0971	0.98327	0.505053	0.12297
10235	0.29	-0.054	0.98766	0.548181	0.00332375
10238	0.583	0.22	0.97985	0.399818	0.716326
10239	1.45	-0.273	0.96699	0.312705	0.408677
10253	0.472	0.184	0.95725	0.138542	0.279156
10254	1.4	-0.221	0.89888	0.02025	1.82234
10256	0.261	-0.0967	0.97809	0.20122	0.0977376
10262	0.553	-0.143	0.97809	0.585343	0.133215
10271	0.735	0.22	0.97634	0.123346	0.0430353
10273	0.322	-0.121	0.98628	0.404453	0.114324
10274	0.446	-0.162	0.98725	0.31278	0.216537
10285	0.655	0.215	0.95119	2.18481	1.27108
10286	2.17	-0.335	0.9825	1.61665	0.140143
10299	0.525	-0.278	0.98698	0.195396	0.0590062
10309	0.229	-0.0429	0.98628	0.00653583	0.00795884
10315	0.321	-0.0018	0.94808	0.423007	0.65868
10321	0.366	0.0985	0.97724	0.120583	0.489537
10329	0.284	0.0254	0.98524	1.13576	0.108095
10334	0.295	0.0563	0.94808	0.484134	0.200504
10335	0.319	-0.183	0.98725	0.481539	0.0243991
10338	0.286	0.0275	0.98167	0.773983	0.11154
10341	0.276	-0.0942	0.984	1.11664	0.632301
10342	0.251	-0.067	0.96772	0.351187	0.349449
10360	0.517	0.163	0.98766	0.285116	0.0260261
10365	3.96	0.263	0.9825	0.428842	0.120317
10369	0.251	0.0771	0.96935	0.73362	0.0237257
10370	0.332	0.119	0.97545	1.91779	1.10945
10375	0.27	-0.0689	0.98743	0.0230331	0.0430473
10376	1.32	0.077	0.98743	0.457575	0.0685798
10378	0.279	-0.0523	0.98579	1.35887	0.167462
10382	0.266	0.0459	0.96848	1.28798	0.0445364
10389	0.859	0.173	0.83822	1.22114	2.30616
10390	3	0.33	0.95488	0.491933	0.197295
10405	0.275	-0.00206	0.98579	0.586453	0.112934
10421	0.491	0.132	0.97277	1.46489	1.45951
10422	0.897	0.251	0.96271	0.415248	0.0670998
10423	0.24	-0.0849	0.98327	0.170247	0.0701368
10427	0.234	-0.0163	0.89348	0.216506	0.267508
10429	0.315	-0.025	0.97011	1.36372	1.04072
10438	2.67	0.328	0.79881	1.03044	1.09013
10440	0.421	-0.221	0.97985	0.123532	0.304918
10441	1.36	-0.19	0.89348	0.0303917	0.605879
10442	0.764	0.141	0.98466	0.0139421	0.0896419
10443	0.275	-0.11	0.94262	0.370153	0.10231
10444	0.558	-0.268	0.98466	1.00433	0.00847091
10457	0.403	0.139	0.98668	0.580895	0.146277
10460	1.29	0.207	0.98466	0.312612	0.00364903
10461	0.256	-0.0745	0.984	0.831148	0.0213653
10463	0.254	-0.102	0.98668	0.501176	0.0151429
10464	0.252	-0.0494	0.95867	0.66493	0.139605
10469	0.303	0.085	0.98327	0.299562	0.17954
10474	1.05	-0.226	0.93077	0.0718824	0.699842
10480	0.266	0.0833	0.95944	0.518368	0.100984
10489	0.303	0.0903	0.9269	0.296476	0.330375
10495	0.266	-0.00173	0.96935	1.18132	0.878778
10496	0.859	-0.298	0.97809	2.22139	0.177429
10499	0.279	0.0521	0.91799	0.192751	0.322378
10501	1.46	-0.202	0.57862	1.96159	1.99888
10516	0.755	-0.177	0.91875	0.445576	1.33889
10517	0.399	-0.154	0.89812	2.00182	0.966689
10518	0.243	-0.0703	0.97459	0.184365	0.304118
10529	0.344	0.0447	0.92418	0.802914	1.18023
10534	0.778	0.143	0.9719	0.115436	0.77751
10541	0.413	0.146	0.98167	0.105329	0.271962
10546	0.317	0.126	0.98579	1.68012	0.228436
10548	0.298	0.0591	0.98698	1.05268	0.0291215
10557	0.33	-0.174	0.97985	0.34561	0.152266
10568	2.64	0.284	0.93604	0.318181	1.05228
10569	0.305	0.00436	0.95424	0.190849	1.8186
10573	0.563	-0.259	0.98524	1.15655	0.0619208
10575	0.84	0.155	0.96699	0.501529	0.0446
10583	0.279	0.0464	0.98743	0.673512	0.0145565
10599	0.563	-0.154	0.97809	0.0126528	0.184498
10605	0.341	-0.101	0.8049	0.886536	0.465166
10606	0.321	-0.127	0.984	0.31818	0.234976
10610	0.416	0.13	0.96614	0.112438	0.059913
[truncated: 15,490 more rows]

## Sheet: PC2
SNP-ID	BF	rho	qval_g	log10_lfmm	log10_Arl
6	0.257	-0.0765	0.976161	0.495958	0.0707564
22	0.263	-0.0193	0.98484	0.227711	0.018508
23	1.53	-0.161	0.98757	0.0277302	0.000605394
36	0.319	-0.00202	0.90041	0.492948	2.33044
43	0.261	-0.128	0.97363	0.046792	0.0639887
45	0.232	-0.0423	0.98284	0.856937	0.206127
46	0.491	0.169	0.97869	0.229822	0.264159
48	0.51	-0.268	0.98636	0.41211	0.313217
59	0.334	-0.256	0.96806	0.885076	0.223447
60	2.86	0.165	0.9779	0.714474	0.103056
63	0.32	0.0551	0.60034	1.23672	1.42057
64	0.399	0.11	0.95629	0.0169076	0.139751
66	0.303	0.0196	0.98708	0.74818	0.0207877
72	0.277	0.0943	0.98636	0.771466	0.0802553
77	0.283	-0.00778	0.97958	0.232762	0.291294
80	0.302	-0.223	0.97703	0.223384	0.0651956
83	3.01	-0.363	0.93903	1.49108	0.649411
89	0.256	-0.00489	0.97703	0.0194772	0.0180791
94	0.316	-0.165	0.98208	0.919429	0.186378
96	1.08	0.347	0.96632	0.399366	0.304412
105	0.392	0.0922	0.98733	1.42078	0.0160482
107	0.352	-0.0879	0.7347	0.182806	0.700916
114	0.297	0.131	0.97616	0.220448	0.256609
119	0.252	-0.111	0.79823	1.16378	0.493808
120	0.309	0.0815	0.98208	0.62557	0.0683693
121	0.367	-0.16	0.97182	0.209619	0.330954
125	0.326	0.0343	0.68348	0.352525	8.27352
127	0.772	-0.174	0.94165	0.603354	0.108738
134	0.321	0.0165	0.98636	0.126944	0.0424238
137	0.322	0.122	0.98675	0.264859	0.111862
138	0.425	-0.0757	0.93036	2.83122	1.12382
141	0.943	0.179	0.98208	0.0332292	0.117988
144	0.813	0.168	0.92176	0.178099	0.548786
151	0.938	-0.194	0.91716	0.764061	1.31013
153	0.331	-0.00799	0.98675	0.345413	0.197618
160	0.259	-0.0876	0.98126	0.0116138	0.0995963
164	0.285	-0.0517	0.96089	0.168771	0.482476
166	1.54	-0.213	0.76878	1.34131	2.04482
172	0.436	-0.268	0.98708	0.243256	0.019628
173	0.253	0.143	0.98591	0.0909588	0.00326555
174	2.85	-0.0439	0.92352	0.204642	1.61643
179	0.299	-0.102	0.97958	0.585381	0.0803645
188	0.299	-0.166	0.97531	0.15824	0.728595
191	0.257	-0.00106	0.96806	0.512954	0.185627
196	0.58	-0.14	0.97958	0.682521	0.219645
206	0.586	-0.124	0.98708	0.630004	0.0707666
214	0.311	0.0692	0.97958	0.359512	0.0616739
224	0.338	-0.112	0.96364	0.291497	0.128163
228	0.979	-0.254	0.97869	0.309965	0.195308
231	0.516	0.135	0.96995	0.256772	0.338716
236	0.624	0.14	0.97442	1.30042	0.689328
240	0.244	-0.0118	0.96632	0.227425	0.164823
248	1.04	-0.313	0.98591	0.240134	0.0705315
250	0.35	0.0897	0.94505	0.185214	0.204642
257	1	-0.144	0.9779	0.0558012	0.340148
262	0.236	-0.0475	0.98543	0.772268	0.0195462
263	0.642	0.1	0.9442	1.03258	0.437614
272	0.222	-0.069	0.98208	0.739019	0.380792
276	0.316	0.0846	0.97958	1.21981	0.362211
288	0.662	-0.223	0.98757	0.419287	0.0271319
293	0.308	-0.0896	0.98591	0.120087	0.0292014
294	0.323	0.0388	0.9779	1.4092	0.0775091
301	0.379	0.165	0.26136	0.202087	2.80906
305	0.272	-0.0992	0.92352	0.127088	0.774549
306	0.236	-0.11	0.98636	0.412748	0.147208
307	0.298	0.021	0.95629	0.929452	1.11902
309	0.235	-0.0856	0.98284	0.0130444	0.0964786
315	0.298	0.0771	0.84518	0.367095	2.23186
316	0.384	-0.118	0.87803	1.14955	0.909329
324	0.312	0.0687	0.98284	0.395373	0.323172
347	0.358	0.00369	0.98046	0.00334499	0.144526
351	0.565	-0.19	0.96089	0.851519	0.637776
353	0.36	-0.156	0.98284	0.43634	0.0853248
355	0.243	-0.134	0.97442	0.146138	0.20172
358	0.712	-0.378	0.97703	0.0199683	0.355355
371	0.297	0.0563	0.9779	0.0823806	0.101448
377	1.98	0.109	0.92106	2.73595	0.274319
378	0.257	0.115	0.96542	0.0696529	0.086308
380	1.59	-0.0193	0.96542	0.103868	0.979618
382	0.848	-0.142	0.92667	0.427189	1.15008
383	0.374	0.0401	0.98543	0.428605	0.132735
386	0.361	-0.194	0.96364	0.0676117	0.467027
390	0.269	-0.0271	0.98484	0.227436	0.00316492
392	0.337	0.00783	0.94908	0.0453631	0.686323
399	0.322	-0.0391	0.90689	0.0719156	1.20045
412	0.256	-0.00772	0.98356	0.0753488	0.00435208
416	0.299	-0.177	0.98636	0.0159543	0.219777
427	0.328	-0.0158	0.94253	0.125598	0.294106
428	0.444	-0.048	0.98484	0.335067	0.153753
437	0.561	-0.198	0.92667	0.0948031	0.637757
438	0.387	-0.261	0.98208	0.715731	0.0170868
442	0.221	-0.136	0.98675	0.101287	0.043374
461	0.416	0.141	0.98046	0.729619	0.368394
462	0.267	-0.179	0.97531	0.114945	0.339288
467	0.414	-0.108	0.96176	0.0162102	1.03216
478	0.285	-0.0733	0.95152	0.0188226	0.40676
479	0.278	-0.0738	0.97531	0.242329	0.312104
482	0.674	0.192	0.91911	0.0206248	0.629176
488	0.325	-0.137	0.93036	0.231185	1.10802
491	1.32	0.19	0.57224	1.20576	0.540995
497	0.373	0.139	0.98424	0.685696	0.0136256
499	0.292	-0.00446	0.97275	0.253333	0.54801
501	0.437	-0.194	0.98636	0.194127	0.00541144
503	0.294	-0.122	0.98591	0.312225	0.62847
506	0.244	0.00902	0.98757	0.117223	0.0490814
507	0.228	-0.153	0.97958	0.18622	0.0115628
512	0.335	-0.133	0.93757	0.143251	0.389297
514	0.382	-0.148	0.97182	0.244573	0.227821
524	0.309	0.149	0.98356	0.427689	0.466659
530	0.418	0.0225	0.9442	0.294794	1.02004
551	0.336	-0.183	0.98675	0.0150136	0.112694
553	0.237	-0.0424	0.9779	0.562478	0.412097
561	0.431	-0.103	0.96632	0.157512	0.874691
564	0.41	-0.0127	0.97616	2.78546	0.309401
565	0.835	-0.237	0.97363	0.426729	0.482589
601	0.476	-0.184	0.95152	0.584831	1.20253
603	0.394	0.17	0.9573	0.207215	1.21287
608	0.429	0.0548	0.89137	0.0141904	0.300383
609	0.248	-0.0757	0.97616	0.827114	0.167653
620	0.349	-0.172	0.97531	1.2732	0.129197
621	0.259	-0.0913	0.93988	0.229808	0.25591
637	0.595	-0.195	0.98424	1.29593	0.111353
646	0.27	-0.113	0.98733	0.526365	0.000789831
649	0.288	0.0439	0.9779	0.0294339	0.0290895
650	0.36	0.0939	0.98356	0.651467	0.0245489
653	0.247	-0.175	0.98046	0.142228	0.0204002
664	0.286	0.0575	0.98675	0.0636336	0.233571
670	0.238	-0.0505	0.98356	0.167955	0.0532619
674	0.307	0.011	0.98708	0.456056	0.00102919
683	0.303	0.115	0.98591	0.15265	0.0488559
693	0.305	0.00757	0.98636	0.0461473	0.0725629
700	0.247	-0.0153	0.98356	0.535324	0.0118894
701	0.327	-0.156	0.97958	0.678794	0.0335851
706	0.683	-0.105	0.9779	0.0238664	0.175849
709	0.267	-0.106	0.9779	0.0799136	0.133074
711	0.366	0.0611	0.97182	0.387408	0.36647
712	0.332	0.0351	0.98284	0.248029	0.199319
716	0.241	0.0731	0.98484	0.234806	0.0121332
721	0.596	0.0574	0.96711	0.537217	0.131834
722	0.267	-0.105	0.98636	0.0973347	0.00603808
723	0.733	-0.286	0.94505	0.486968	0.161788
740	0.443	-0.204	0.92438	1.16705	0.926234
745	0.39	-0.01	0.78045	1.97138	1.17587
750	0.631	0.182	0.98733	0.344748	0.0136547
753	0.273	-0.191	0.98284	0.362794	0.0634878
755	0.267	-0.318	0.98591	0.109393	0.184728
757	0.359	0.0107	0.98748	1.44614	0.000723703
761	0.371	-0.0781	0.95897	0.283078	1.49745
764	0.448	0.0547	0.98543	0.063871	0.0348976
767	0.418	-0.167	0.97531	0.237396	0.557978
778	0.278	-0.285	0.9779	0.389992	0.0680141
779	0.387	-0.0983	0.9779	0.109086	0.934364
792	0.415	-0.0819	0.95556	0.0536106	0.507936
794	0.728	0.00912	0.95152	0.42313	0.451295
796	0.257	0.0678	0.98748	1.21941	0.0142714
801	0.359	-0.0546	0.96542	0.116886	0.367894
806	0.571	-0.227	0.98126	0.920474	0.645982
814	0.492	-0.268	0.98356	0.585753	0.05273
816	0.284	-0.039	0.97703	0.195233	0.332756
817	0.296	-0.154	0.98484	0.696402	0.0474289
823	1.45	0.254	0.98046	1.01037	0.0620245
824	0.333	0.0253	0.98733	0.132537	0.0146993
826	0.376	-0.0694	0.95455	0.240761	0.888338
828	0.277	-0.0601	0.98543	0.171485	0.103876
835	0.302	-0.185	0.95556	0.556886	0.272784
838	0.327	0.163	0.9779	0.0686628	0.0837277
840	0.276	0.0239	0.98636	1.00204	0.0486197
850	0.253	-0.0957	0.9779	0.615372	0.121643
860	0.317	-0.1	0.95629	0.98143	0.773944
869	0.355	0.109	0.98757	0.0105958	0.00894457
873	0.643	0.13	0.97616	2.20045	0.157023
874	0.213	-0.0783	0.98543	0.367213	0.138045
877	0.249	-0.0846	0.98591	0.249589	0.0321765
880	0.408	0.0832	0.97275	0.312473	0.28555
882	0.273	0.00924	0.66742	0.597667	1.42526
895	0.272	-0.208	0.97616	0.452366	0.079172
896	0.34	0.177	0.97703	0.267843	0.619973
902	1.69	-0.198	0.7282	0.222944	1.5753
904	0.324	-0.294	0.97275	0.12096	0.0696399
914	0.232	-0.0199	0.98733	1.34541	0.0374081
917	0.274	-0.0592	0.97703	1.45865	0.295424
925	0.258	0.0446	0.98126	0.56198	0.156176
926	0.461	-0.275	0.98424	0.133187	0.0202787
933	0.586	-0.28	0.97363	1.01362	0.10531
936	0.451	-0.247	0.97442	0.320818	0.0184663
947	0.354	0.00254	0.98675	0.673222	0.0108377
951	0.362	-0.282	0.98046	0.251757	0.461992
983	1.42	0.177	0.76841	1.68069	0.470434
996	0.583	-0.013	0.96908	0.294857	0.152079
999	0.529	0.0821	0.94738	0.103848	1.02526
1002	0.223	-0.152	0.98126	0.335414	0.0154232
1010	0.365	-0.124	0.98733	0.320352	0.0389469
1012	33.1	-0.431	0.89062	0.18537	0.572761
1018	0.341	-0.169	0.98543	0.567884	0.0116676
1030	0.375	0.0464	0.89027	0.163346	1.48219
1034	0.298	-0.0337	0.9779	0.113099	0.0793013
1035	0.239	-0.0481	0.96995	0.523651	0.952585
1038	0.322	0.0438	0.98675	0.428764	0.0265872
1047	0.463	-0.27	0.98126	0.220358	0.405813
1060	0.528	-0.206	0.98208	0.817084	1.21278
1069	0.41	-0.242	0.98484	0.0967171	0.136046
1071	0.626	0.106	0.97869	0.484358	0.0631566
1074	0.261	0.0171	0.98208	1.07406	0.0107629
1087	0.253	-0.243	0.98424	0.153647	0.0125626
1088	0.332	0.00946	0.9573	0.129629	1.1824
1093	0.516	0.0271	0.98284	0.132489	0.204112
1101	0.647	-0.247	0.98675	0.868173	0.0723787
1102	0.248	-0.101	0.9779	0.117569	0.76799
1107	0.427	-0.176	0.94583	0.0656771	0.332494
1112	0.26	-0.136	0.9573	0.159193	0.490463
1116	0.279	-0.11	0.95807	0.973177	0.597785
1119	0.264	-0.0433	0.98046	0.334763	0.139075
1121	1.18	0.212	0.96632	0.225217	0.803774
1124	0.41	0.146	0.94653	0.0822858	1.08254
1129	0.414	-0.181	0.98708	2.62639	0.167118
1139	0.496	0.171	0.9779	0.485927	0.041141
1143	0.275	-0.0856	0.97616	0.939245	0.0437754
1145	0.617	-0.0876	0.98543	1.35411	0.0618637
1152	0.442	0.0498	0.98208	0.311744	0.0914399
1156	0.691	0.13	0.98424	0.380917	0.0424655
1157	12.7	-0.351	0.9628	0.519718	1.72821
1158	0.488	0.117	0.96364	0.373748	0.153394
1167	0.356	-0.0993	0.98484	0.0679509	0.0217044
1169	0.579	-0.224	0.98424	0.889906	0.0679293
1172	0.374	-0.271	0.94583	0.502135	0.558847
1178	0.327	0.127	0.98591	0.129931	0.0278583
1182	0.39	0.139	0.98636	0.333778	0.0078465
1183	0.277	-0.204	0.97442	0.140946	0.14231
1196	0.317	-0.161	0.9779	1.66616	0.137253
1200	0.235	-0.14	0.97442	0.212523	0.0826416
1202	0.428	0.111	0.98636	0.550719	0.0969686
1204	0.268	0.0466	0.96908	0.0360864	0.35933
1214	0.274	-0.0904	0.97958	0.0228408	0.0705959
1215	0.487	-0.0984	0.84948	0.219954	1.7751
1226	0.32	0.0592	0.98733	0.0515779	0.0358149
1230	0.531	0.199	0.98636	0.633711	0.0271638
1231	0.235	-0.0614	0.98356	0.610302	0.432921
1232	0.272	-0.063	0.97616	0.329452	0.221335
1240	0.569	-0.276	0.95629	0.130589	0.839658
1242	0.708	-0.3	0.96089	0.992436	0.266684
1245	0.286	-0.0185	0.95455	0.371471	0.254055
1246	0.296	-0.00532	0.98675	0.0211251	0.0187048
1247	0.552	-0.262	0.94342	1.11785	0.592697
1248	0.284	0.0259	0.96711	0.877951	0.276372
1252	0.427	-0.0747	0.98484	0.47751	0.173057
1260	0.391	-0.0792	0.98636	0.609474	0.0294862
1267	0.332	-0.0503	0.98708	0.259768	0.00410606
1268	0.268	0.00127	0.98748	0.307807	0.0147406
1274	0.406	-0.0441	0.97531	0.206388	0.131576
1275	0.635	0.129	0.95897	0.123011	0.153753
1277	0.649	0.152	0.98284	0.0804592	0.0874442
1281	0.386	-0.00648	0.97094	0.300176	0.453612
1282	0.341	-0.254	0.97275	0.164515	0.170309
1288	4.37	-0.466	0.90354	1.09301	0.800481
1290	0.322	-0.0689	0.96806	0.207562	0.163791
1301	0.325	-0.0515	0.95361	0.271115	0.229996
1302	0.373	0.0878	0.97363	0.190209	0.486734
1308	0.341	-0.206	0.98284	0.0329124	0.183694
1311	0.361	-0.177	0.97958	0.165121	0.0420447
1315	0.454	0.0623	0.98543	0.421807	0.0289613
1317	0.277	0.0303	0.8806	1.53701	1.01344
1324	0.641	-0.186	0.95629	0.790071	1.09205
1327	0.229	-0.103	0.98675	0.821338	0.146144
1328	0.381	0.0115	0.98591	0.268772	0.169842
1329	0.553	-0.322	0.88801	4.26808	1.08322
1338	1.42	-0.214	0.96995	0.637162	1.00336
1348	0.24	0.038	0.96995	1.25838	0.187322
1350	0.315	-0.0286	0.98636	0.470361	0.00177467
1351	0.299	0.0507	0.96089	0.213255	0.166346
1352	0.281	0.0138	0.89962	0.185833	1.40546
1355	0.267	-0.0149	0.95998	0.337407	0.459163
1358	0.298	-0.0614	0.98733	0.606958	0.0134231
1360	0.406	0.0889	0.98708	0.586012	0.0216405
1366	0.467	-0.212	0.98636	0.308509	0.0142848
1367	0.312	-0.00833	0.98733	0.186866	0.0346506
1370	0.449	0.0124	0.96908	0.225895	0.792255
1378	0.245	-0.183	0.98046	0.997299	0.0324085
1380	0.253	0.0424	0.97869	0.0244515	0.510979
1385	0.389	0.0601	0.98708	0.299058	0.0380476
1386	12.5	0.409	0.96632	2.59355	0.541346
1387	0.321	-0.306	0.97531	0.33645	0.371307
1411	0.265	-0.179	0.97531	0.339474	0.174527
1412	0.31	0.0618	0.98675	0.283932	0.0134069
1427	0.319	-0.0562	0.98591	0.00232226	0.104884
1429	0.449	-0.161	0.98484	0.63029	0.0389493
1435	0.244	0.0506	0.98748	0.507589	0.124217
1444	1.68	0.246	0.91911	0.566094	0.139709
1451	0.71	0.12	0.93036	0.305157	0.938438
1459	1.45	0.215	0.96632	0.112996	0.37876
1460	0.331	-0.0756	0.95152	0.0443727	0.858531
1463	0.433	0.187	0.83534	0.152116	1.45604
1468	0.813	0.152	0.95252	0.349314	0.361717
1472	0.299	0.132	0.94738	1.44348	0.190195
1480	0.378	-0.185	0.98356	0.127028	0.0216236
1483	0.564	0.142	0.98424	1.12955	0.0227695
1504	0.283	-0.0518	0.94738	0.465364	1.40127
1509	2.56	-0.423	0.97869	0.638952	0.265873
1512	0.247	-0.19	0.96364	0.0445447	0.228438
1513	0.29	0.00884	0.98484	0.270599	0.0794494
1523	0.271	-0.0747	0.93458	0.0668087	0.922908
1524	0.27	-0.0975	0.98675	0.349431	0.0107251
1531	0.254	0.098	0.98733	0.0365841	0.00181392
1546	0.473	0.206	0.87318	0.374313	0.636623
1549	0.625	0.184	0.97703	1.03338	0.231196
1550	0.301	0.0537	0.97958	0.00293657	0.0271952
1556	0.328	0.0359	0.98208	0.190896	0.226631
1557	0.27	-0.0138	0.94253	0.0903584	0.181492
1562	0.242	0.0392	0.98424	0.183291	0.136138
1566	0.464	-0.205	0.92106	0.0186917	0.490304
1576	0.327	-0.305	0.98636	0.126268	0.0034301
1577	0.249	-0.119	0.95998	0.840128	0.329472
1579	0.248	-0.00513	0.97869	0.728024	0.0372131
1580	0.657	-0.135	0.97275	0.0605967	0.338524
1581	0.52	0.125	0.98356	0.185026	0.261062
1582	0.438	0.0773	0.84606	0.0472655	1.67918
1595	0.301	-0.0303	0.97958	0.907508	0.121948
1596	0.237	-0.0347	0.98424	0.18206	0.0304359
1599	0.265	0.0451	0.97531	0.188494	0.357721
1606	0.356	0.123	0.98636	0.0824988	0.0839864
1610	0.666	0.0319	0.95807	0.114843	0.595414
1615	0.371	-0.0908	0.98675	0.204933	0.0157036
1619	1.22	0.143	0.97869	0.78299	1.3639
1627	0.451	0.134	0.98284	0.0107234	0.0599664
1631	0.274	-0.0741	0.97182	0.0873524	0.00856215
1634	0.327	-0.108	0.90689	0.822224	0.206036
1635	0.277	0.036	0.94071	1.12867	0.417949
1638	1.24	-0.285	0.98484	0.0043099	0.0178328
1640	0.354	-0.0765	0.98126	0.462698	0.0954889
1641	0.575	-0.271	0.98208	1.1604	0.378255
1642	0.342	0.0621	0.98591	0.687811	0.140784
1643	0.303	0.0119	0.95629	1.80401	0.187128
1650	0.676	0.171	0.98284	0.125634	0.522605
1655	0.265	-0.141	0.98126	0.279411	0.0718014
1656	0.299	-0.0877	0.97182	0.774264	0.0760802
1661	1.38	-0.344	0.98636	0.0903408	0.613011
1663	0.469	-0.37	0.98046	0.44846	0.581016
1672	0.305	-0.236	0.98543	0.397934	0.0277689
1675	0.265	-0.24	0.97869	1.44691	0.0202163
1677	0.533	0.0848	0.96089	0.0188559	0.806127
1688	0.416	-0.126	0.98484	0.912575	0.00879387
1698	3.35	0.2	0.98424	0.508596	0.0382084
1712	0.229	-0.153	0.98046	0.277359	0.0929844
1740	0.346	0.134	0.98484	0.664837	0.102128
1744	0.347	0.102	0.97442	0.472629	0.378466
1750	0.267	-0.0221	0.98046	0.525779	0.252789
1754	0.507	0.0826	0.97094	0.242453	0.155887
1762	0.678	-0.313	0.96995	0.890667	0.279775
1775	0.255	0.0396	0.98591	0.0770705	0.0505407
1776	0.579	-0.324	0.98748	0.0948385	0.00143728
1788	0.313	0.0674	0.97703	0.962008	0.191155
1795	0.335	0.000371	0.84948	0.710251	1.32486
1798	0.844	0.212	0.79493	0.0941811	0.872944
1802	0.318	0.0483	0.47504	0.280321	2.82236
1809	0.3	0.0457	0.98484	0.231023	0.033877
1810	0.65	-0.236	0.98046	0.315359	0.798786
1812	0.348	0.029	0.95455	0.760686	0.432105
1813	0.34	-0.0352	0.90532	0.427653	1.25318
1818	0.407	0.0583	0.95252	0.379838	0.0912341
1821	0.287	0.0484	0.98675	0.0216202	0.00630988
1822	0.272	0.0632	0.98636	0.0103874	0.00541012
1823	0.264	0.0537	0.97442	0.277139	0.0456306
1825	0.682	-0.203	0.92039	0.571984	1.96248
1826	0.221	0.0224	0.98591	0.0459918	0.0744858
1832	0.581	0.0997	0.92667	0.281186	1.10742
1839	0.235	-0.141	0.98748	0.350295	0.00699166
1845	0.275	-0.17	0.98675	0.426184	0.128531
1854	0.263	-0.0909	0.98424	1.03111	0.0697113
1855	0.484	-0.186	0.97958	1.27829	0.109954
1858	0.251	-0.0514	0.97275	0.622151	0.325134
1862	0.257	-0.152	0.97869	0.962151	0.0856124
1863	0.352	0.0586	0.97531	0.0751389	0.114819
1864	0.399	-0.146	0.98636	0.19093	0.00902083
1870	2.68	0.279	0.96908	0.400694	0.266396
1883	0.607	0.209	0.98733	0.621752	0.0131141
1891	0.884	-0.189	0.97616	1.16834	0.453307
1902	0.455	0.0864	0.98591	0.624419	0.0245687
1907	0.504	0.116	0.98675	0.362729	0.0129266
1910	0.409	-0.14	0.75566	0.798385	2.29319
1911	0.251	-0.0511	0.97363	0.451594	0.0208629
1912	0.317	-0.163	0.97363	0.102484	0.0795307
1920	0.278	0.0058	0.98484	0.407878	0.0562241
1925	0.39	-0.177	0.98543	0.731317	0.336317
1942	0.371	-0.00795	0.9628	0.210325	1.16843
1943	0.364	-0.19	0.9779	0.283706	0.619655
1949	0.557	0.0234	0.96364	0.1524	0.462293
1952	2.69	0.103	0.95807	0.0176031	0.409286
1953	0.303	-0.134	0.97958	0.24353	0.606425
1957	1.69	-0.273	0.94071	1.54272	0.523979
1961	0.28	0.13	0.97703	0.420668	0.170746
1969	0.363	-0.189	0.97869	0.236137	0.602905
1973	0.511	0.0834	0.97363	0.112321	0.117511
1975	0.387	-0.0887	0.88432	0.16797	2.07175
1978	0.25	-0.103	0.97182	0.239503	0.112558
1980	0.285	-0.00712	0.93652	0.788116	0.674784
1988	1.68	-0.297	0.97703	0.861707	0.534825
1989	0.28	-0.131	0.96995	0.275265	0.0891777
1992	0.832	-0.283	0.98636	0.10776	1.06047
1998	0.257	0.0463	0.98591	0.111983	0.0354062
2001	0.268	0.0388	0.95556	0.142459	0.5333
2002	0.395	-0.267	0.97869	0.416741	0.0512507
2007	0.252	0.0571	0.98126	0.329198	0.417928
2008	0.556	0.152	0.9628	0.821604	0.349253
2009	0.304	-0.108	0.97442	0.35039	0.635992
2010	0.269	-0.113	0.98424	0.27174	0.589993
2018	1.86	0.23	0.98126	0.265269	0.0238624
2019	0.626	0.144	0.96995	0.723108	0.14663
2022	0.268	-0.065	0.97531	0.592819	0.14764
2023	0.258	-0.116	0.97442	0.533701	0.0975174
2024	0.285	0.0516	0.96176	0.418062	0.772728
2029	0.532	-0.169	0.98757	0.0344559	0.00440604
2034	0.535	-0.128	0.97616	0.4308	0.412911
2037	0.267	-0.19	0.98284	0.0696069	0.00377825
2043	0.723	-0.257	0.98484	0.228095	0.53814
2047	0.691	0.179	0.97703	0.344762	0.0226327
2048	0.242	-0.164	0.98356	0.119759	0.0301891
2049	0.655	-0.227	0.93092	0.403438	0.781617
2051	0.369	-0.118	0.9628	0.0345963	1.82136
2059	0.259	-0.0484	0.98708	0.379637	0.0108034
2068	0.288	0.00191	0.97094	0.346052	0.594799
2077	0.247	-0.00426	0.98046	1.17699	0.453786
2078	0.292	-0.169	0.98591	0.0874479	0.0623818
2079	0.729	0.156	0.98636	0.421261	0.00695503
2080	0.247	-0.0855	0.98484	0.718205	0.0108747
2083	0.414	0.163	0.98126	0.665164	0.608356
2084	0.34	-0.0969	0.95361	0.33838	0.796404
2086	0.244	0.00145	0.98591	0.240002	0.0369639
2092	0.529	0.139	0.84246	0.0828949	1.61435
2097	0.37	-0.0518	0.97703	0.163995	0.172791
2098	0.278	-0.0807	0.97094	0.138595	0.453859
2099	1.89	-0.284	0.98356	0.110159	0.207379
2101	0.287	0.0712	0.98484	0.274683	0.014853
2104	0.331	-0.0939	0.97442	0.0344631	0.448581
2115	0.34	0.109	0.98733	0.51534	0.00496358
2124	0.38	-0.262	0.98356	0.0096283	0.148085
2130	0.276	-0.214	0.96995	0.457318	0.626233
2134	4.95	0.256	0.76546	2.50881	0.792446
2136	0.367	-0.296	0.98046	0.142596	0.202097
2144	0.291	0.0261	0.9779	0.451553	0.114081
2145	0.248	-0.155	0.97616	0.097578	0.0325288
2146	0.323	-0.129	0.95807	0.0048623	1.21179
2157	0.453	0.0177	0.96806	0.380769	0.253772
2159	2.23	0.22	0.9779	0.298814	0.309212
2161	0.907	0.125	0.97869	0.0896422	0.2211
2162	0.249	-0.216	0.97616	0.681022	0.222117
2169	0.905	-0.221	0.86723	0.512438	1.39172
2170	0.333	0.0707	0.98284	0.702173	0.0995373
2171	0.256	-0.073	0.97275	0.226178	0.0708847
2172	0.233	-0.166	0.98356	1.09644	0.140615
2174	0.894	0.265	0.98675	0.282121	0.106626
2180	0.359	-0.222	0.97275	0.222382	0.223049
2181	0.392	-0.182	0.98356	0.2715	0.0566841
2193	0.342	-0.0711	0.98757	0.114491	0.0572729
2201	0.246	-0.0283	0.98126	0.940209	0.182929
2208	0.323	0.016	0.95897	2.08385	0.199287
2209	0.528	-0.312	0.97616	0.159747	0.0686871
2218	0.254	-0.043	0.95807	0.371868	0.452401
2222	0.519	-0.23	0.98284	1.17326	0.124661
2227	0.224	-0.177	0.97958	0.400165	0.23403
2228	0.241	-0.0396	0.98126	0.00560888	0.291636
2234	0.458	-0.111	0.98675	0.307316	0.179154
2239	0.336	-0.246	0.98046	0.13058	0.103598
2242	0.282	-0.0505	0.8174	0.0169551	1.34395
2250	0.798	0.0818	0.96542	0.258997	0.525918
2253	0.292	0.0066	0.9573	0.270323	0.54073
2333	0.31	-0.0968	0.98126	0.0659067	0.204932
2344	0.6	-0.123	0.87697	0.626242	0.985236
2352	0.278	0.0345	0.97275	0.0734615	0.388194
2353	0.517	-0.24	0.97869	0.241373	0.238373
2356	0.811	0.347	0.98591	0.151698	0.0861782
2361	0.486	0.152	0.98675	0.182636	0.0415212
2363	0.419	-0.277	0.98424	0.303882	0.119857
2365	0.302	-0.0118	0.98757	0.0467877	0.00207698
2372	0.779	-0.144	0.96995	0.00258281	0.914777
2374	0.223	-0.00481	0.98284	0.275997	0.666373
2377	1.43	-0.387	0.93092	1.35642	0.558948
2381	0.346	-0.17	0.98424	0.0277646	0.294016
2389	0.458	0.0492	0.98543	0.89094	0.125576
2391	0.43	0.116	0.98356	0.402428	0.0530052
2406	9.47	0.156	0.92039	0.139257	0.138387
2408	0.317	-0.0867	0.98046	0.0275702	0.0799017
2414	0.278	-0.0801	0.98733	0.0924643	0.00495963
2416	0.337	-0.136	0.95556	0.000226398	1.71334
2419	0.347	0.00167	0.97869	0.0569122	0.676267
2422	0.272	0.0183	0.98356	0.1138	0.0404783
2427	3.02	-0.0669	0.74847	0.0171289	0.981171
2434	1.22	0.126	0.94653	0.330279	0.461124
2444	0.26	-0.285	0.98675	0.976601	0.0703349
2449	0.323	-0.161	0.97958	0.00609443	0.204758
2467	0.293	-0.144	0.98591	0.364697	0.254077
2468	0.38	0.01	0.8604	0.620594	0.899967
2474	0.252	-0.0114	0.98284	1.18905	0.0271869
2490	0.259	-0.00161	0.98208	0.338401	0.0686032
2493	1.26	-0.32	0.98675	0.415531	0.0160252
2496	0.321	-0.215	0.98708	0.428797	0.0661545
2507	0.261	-0.0693	0.98675	0.127296	0.00217517
2508	0.408	0.102	0.98708	0.180638	0.01512
2511	0.558	-0.0607	0.97616	1.56485	0.419943
2518	0.345	-0.178	0.98675	0.038162	0.110778
2519	0.451	0.171	0.98046	0.0481263	0.0275037
2521	0.568	0.0863	0.95556	2.00642	0.21554
2528	0.353	0.0603	0.98424	0.0560232	0.168984
2533	0.386	0.066	0.94908	0.689952	0.0975744
2534	0.662	-0.05	0.98356	2.25187	0.186825
2535	0.288	0.0425	0.98046	0.524126	0.100479
2536	0.324	-0.129	0.80954	0.146109	1.48945
2548	0.461	0.0613	0.94997	0.183075	0.790729
2557	0.65	-0.115	0.97094	0.197834	0.720668
2559	0.357	-0.0421	0.84606	0.00185023	0.970004
2563	0.683	-0.263	0.92352	0.41869	1.38488
2565	0.27	-0.226	0.97958	0.0174928	0.13627
2566	0.376	-0.097	0.98543	0.746631	0.19516
2568	1.6	0.281	0.95556	1.06522	0.0788272
2570	1.35	0.314	0.9573	0.0537016	0.20795
2580	1.18	-0.223	0.9185	1.52514	0.59026
2582	0.368	-0.00996	0.98708	0.0502907	0.0319534
2589	0.372	0.097	0.57084	0.685386	2.20246
2593	2.3	-0.154	0.98284	0.7485	0.794831
2604	0.304	-0.169	0.98636	0.635468	0.0250901
2612	0.284	0.0599	0.97363	1.30568	0.0640607
2614	0.318	-0.0451	0.97442	0.102385	0.459021
2615	0.282	-0.129	0.98284	0.147862	0.263212
2616	0.227	-0.0593	0.98675	0.179299	0.203665
2632	0.267	0.0105	0.9779	0.00220269	0.0810742
2634	0.929	0.17	0.96806	1.14826	0.286206
2639	0.305	-0.197	0.98543	0.248625	0.0167924
2641	0.263	0.0346	0.98046	0.582807	0.364324
2643	0.97	0.0934	0.71051	0.0218526	0.623319
2644	0.357	-0.0803	0.98762	0.636711	0.00659463
2659	3.44	-0.308	0.88676	0.0412774	1.47647
2661	0.256	-0.012	0.97442	0.78741	0.0985019
2665	0.303	0.046	0.88676	0.160138	1.12438
2683	0.288	0.0023	0.98424	0.0679698	0.0122837
2684	2.92	-0.196	0.98424	0.982512	0.248151
2687	0.45	0.0918	0.98675	0.442402	0.0148327
2690	0.376	0.116	0.90411	0.692315	1.20862
2703	0.737	-0.308	0.98208	0.359447	0.217889
2722	0.848	0.0657	0.98208	0.861671	0.0652219
2723	0.339	0.0665	0.92737	0.583922	0.236505
2732	0.34	-0.0964	0.97531	0.119821	0.36904
2738	0.48	0.119	0.94908	0.375522	0.0831214
2740	0.518	0.0737	0.98708	0.76301	0.02297
2777	0.524	0.239	0.98356	0.132038	0.0345316
2786	0.3	-0.0141	0.95152	0.130264	0.718496
2787	0.785	0.173	0.98126	0.647141	0.0687059
2789	0.223	-0.0552	0.98484	0.173753	0.12851
2796	0.498	-0.145	0.98675	0.133525	0.0636426
2799	0.507	-0.25	0.98591	0.0786797	0.112799
2811	0.267	-0.0321	0.98356	0.0374897	0.0739798
2818	0.355	0.00861	0.97275	0.129465	0.611576
2822	0.367	-0.181	0.98126	0.548688	0.0373045
2833	1.45	0.281	0.98046	0.273835	0.213599
2834	0.32	-0.0244	0.88494	0.0305048	1.91802
2844	0.325	-0.0561	0.98356	0.350807	0.147961
2849	0.368	-0.164	0.98591	0.578165	0.0393166
2851	0.348	-0.242	0.98484	0.301625	0.00477253
2854	0.311	0.0135	0.97094	1.45825	0.329146
2855	0.336	0.0186	0.98708	0.169667	0.0954651
2858	0.229	0.0228	0.98126	1.53916	0.081762
2861	0.28	-0.151	0.9508	0.407457	0.271276
2863	0.673	-0.152	0.98356	0.470292	0.309388
2868	0.311	-0.0601	0.94997	0.0852464	0.823073
2869	0.718	-0.231	0.98284	0.037625	0.234002
2872	0.252	-0.0808	0.98591	0.109895	0.0355829
2876	0.273	-0.135	0.98708	0.723262	0.0206898
2880	0.373	-0.18	0.97531	0.0454263	0.350725
2883	0.542	-0.239	0.98543	0.0455594	0.597094
2889	0.316	-0.0752	0.98591	0.132781	0.0550147
2890	0.298	-0.000305	0.94505	0.590836	0.130741
2893	0.282	0.0369	0.9779	0.00303141	0.0679079
2894	0.959	-0.181	0.98208	0.205935	0.176188
2898	1.03	0.289	0.98636	0.00771418	0.220609
2900	0.324	-0.0951	0.98543	0.148153	0.118036
2911	0.253	-0.0868	0.98424	0.374167	0.863895
2913	0.366	-0.116	0.98636	0.0528487	0.363445
2919	1.17	-0.344	0.98636	0.607012	0.025265
2929	0.318	-0.155	0.98733	0.843751	0.00740584
2954	4.88	0.146	0.98046	0.954775	0.381111
2956	1.48	-0.155	0.92525	0.107625	2.13949
2964	0.411	-0.122	0.9442	0.181875	1.44416
2976	0.326	-0.00784	0.87318	0.00322343	2.35103
2977	0.359	0.000248	0.80218	0.444715	1.32959
2994	0.378	-0.122	0.98484	0.962326	0.0873046
2997	2.36	-0.0542	0.98208	0.374645	0.388099
3001	0.538	-0.151	0.97958	0.0939129	0.495592
3004	0.337	0.0126	0.93988	0.28441	1.20207
3013	0.29	-0.0654	0.9339	0.350449	0.97186
3021	0.265	0.0859	0.97616	0.0770462	0.330366
3029	0.3	0.0159	0.97363	1.24873	0.124494
3031	0.312	0.0317	0.97703	0.557202	0.112154
3036	0.574	0.163	0.98591	0.322908	0.0101886
3037	1.01	0.0707	0.94165	0.100093	0.213707
3038	0.308	-0.247	0.98543	0.0576575	0.0662273
3041	0.279	-0.13	0.9779	0.459429	0.151531
3042	0.284	-0.0424	0.98591	0.0467181	0.168702
3043	0.367	0.0743	0.98543	1.28301	0.0556852
3044	0.351	-0.202	0.98543	0.0443495	0.0719172
3045	0.303	0.0392	0.98284	0.0591899	0.0682346
3062	0.277	-0.0225	0.96542	0.248236	1.00941
3068	0.723	0.102	0.88225	1.08384	0.526043
3077	1.62	0.077	0.96908	0.445769	0.235932
3081	0.856	-0.153	0.95998	0.0205481	0.818866
3082	0.22	-0.126	0.98424	0.00733596	0.016722
3092	0.725	0.217	0.97531	0.0409388	0.140847
3095	1.12	0.194	0.96364	0.142408	0.37011
3102	0.349	-0.123	0.98675	0.50893	0.0102642
3104	0.347	-0.00557	0.98046	0.484767	0.969283
3111	0.658	0.18	0.97531	0.709003	0.34031
3117	0.245	-0.173	0.97275	0.481139	0.0336517
3134	0.344	0.0498	0.98484	0.0291448	0.171097
3138	0.259	0.0365	0.98046	0.281327	0.399844
3140	0.267	-0.0826	0.9573	0.882137	0.536722
3142	0.233	-0.0635	0.98708	0.0630686	0.00444158
3154	18.6	0.268	0.82895	0.635842	1.06369
3161	0.459	-0.0827	0.98543	0.0408839	0.128597
3163	1.35	0.319	0.98708	0.276477	0.0640974
3166	0.454	0.116	0.96455	1.09051	0.40444
3167	0.368	0.098	0.98356	0.12804	0.0444272
3172	0.979	0.101	0.9483	0.618338	1.27231
3174	1.05	0.174	0.98208	1.24746	0.0525991
3177	0.368	-0.106	0.98126	0.244165	0.736496
3179	0.284	-0.146	0.98046	0.172078	0.086591
3180	32.4	-0.26	0.96176	2.74053	0.829166
3195	1.52	0.234	0.98636	0.0233153	0.0365683
3200	0.726	-0.221	0.97363	0.587786	0.588239
3202	4.01	0.309	0.9158	0.00468841	0.159126
3203	0.303	-0.0118	0.98046	0.219589	0.148928
3206	1.68	-0.361	0.98356	0.281338	0.155161
3209	0.315	-0.0364	0.87162	0.998627	0.976752
3216	0.24	-0.102	0.98046	0.132409	0.0131728
3217	0.396	0.142	0.98208	0.409559	0.258166
3221	0.594	-0.312	0.94908	0.184643	0.295619
3223	1.14	0.216	0.96542	0.655842	0.223812
3226	1.04	-0.344	0.91977	0.0393129	0.770556
3227	0.295	-0.00663	0.96364	0.185525	0.0113287
3228	0.665	0.114	0.97531	0.0252171	0.461668
3230	0.322	-0.163	0.98543	1.02056	0.0302659
3231	1.12	0.156	0.96806	2.5792	0.394501
3244	0.82	-0.147	0.98733	0.211786	0.0664505
3249	0.308	0.0209	0.98424	0.131156	0.549338
3261	0.619	-0.0579	0.88801	0.483342	5.49827
3265	1.45	-0.192	0.90621	0.0300995	2.50886
3271	0.36	0.11	0.98636	0.31254	0.0851768
3272	0.928	0.168	0.86374	1.12998	0.842338
3276	1.03	-0.354	0.97958	0.118968	0.321468
3278	0.244	-0.105	0.96908	0.150333	0.67733
3289	0.304	-0.0109	0.98543	0.944156	0.305404
3299	2.84	-0.317	0.97442	0.443953	1.30272
3300	0.326	-0.0326	0.98636	0.535196	0.0481736
3308	0.312	0.00933	0.94583	0.330205	1.23644
3310	0.279	-0.0789	0.96806	0.187479	0.676771
3311	0.384	0.203	0.98675	0.153963	0.0887635
3313	0.416	0.0161	0.95998	0.0508112	0.400612
3317	0.295	-0.0682	0.93652	0.637302	0.0664925
3319	2.12	-0.32	0.97275	0.917309	0.348667
3321	0.603	-0.0394	0.7811	0.757242	0.969631
3325	0.342	-0.239	0.98484	0.185063	0.0344371
3326	0.363	-0.146	0.9508	0.355565	0.816767
3329	0.309	-0.181	0.94165	1.16627	0.349328
3336	0.349	-0.111	0.96908	0.148504	0.486814
3343	0.219	0.00788	0.98356	0.301554	0.0168651
3344	0.63	0.217	0.98208	0.169692	0.0971718
3353	0.34	-0.15	0.9508	0.436501	0.924004
3356	0.262	-0.0354	0.9508	0.0313142	1.16246
3385	0.382	-0.143	0.5368	0.411714	2.72047
3392	0.489	0.0271	0.91804	0.592822	0.140634
3402	0.408	-0.0246	0.9779	0.145085	0.550168
3403	2.11	0.297	0.98046	0.414813	0.168522
3405	0.316	-0.168	0.96806	0.522206	0.433975
3406	0.343	0.0586	0.93757	0.0783439	0.0272872
3407	0.352	-0.0445	0.96711	0.26782	0.871669
3410	0.432	-0.224	0.98046	0.146442	0.140865
3415	0.242	-0.159	0.98543	0.5744	0.0672554
3417	0.345	0.00849	0.98543	0.566054	0.0220013
3426	6.3	0.276	0.9779	0.186986	0.156987
3428	0.744	0.242	0.98284	0.0426328	0.150312
3433	0.326	-0.0386	0.97703	0.530746	0.676474
3435	0.387	0.0282	0.97869	0.351072	0.0725059
3441	13.7	0.458	0.87543	0.0400288	0.618542
3460	0.308	-0.0918	0.96806	0.858837	0.282334
3468	2.43	-0.308	0.98284	1.24031	0.15481
3470	0.365	-0.0276	0.91911	0.022331	0.843942
3474	10.3	-0.45	0.96908	1.03646	0.224255
3476	0.57	0.192	0.96364	0.0758926	0.194202
3484	0.236	0.0321	0.98424	0.0254539	0.328355
3494	2	-0.219	0.95897	1.50907	0.172019
3495	0.267	-0.124	0.97531	0.877908	0.246305
3496	0.394	-0.26	0.96806	1.14042	0.274165
3500	0.955	0.156	0.95361	0.147512	0.356536
3511	0.244	0.0959	0.93652	0.685659	0.845683
3512	0.302	-0.291	0.97442	0.592268	0.341508
3514	0.315	-0.0769	0.98424	0.205112	0.256733
3522	0.535	0.103	0.94738	0.292131	0.207521
3523	0.313	-0.115	0.9628	0.712199	0.366173
3544	0.355	-0.195	0.98543	0.137155	0.013756
3560	0.557	0.102	0.98284	0.276078	0.186203
3561	0.286	-0.0886	0.98046	0.992584	0.0130805
3566	0.515	0.136	0.98543	1.16345	0.0798788
3592	0.517	-0.23	0.96089	0.0983559	0.840427
3599	0.325	-0.0239	0.95998	0.0639272	0.926025
3610	7.88	0.107	0.97703	0.155328	0.471394
3621	0.367	0.077	0.98591	0.327001	0.0425666
3622	0.308	-0.0253	0.98757	0.144428	0.013587
3627	0.305	-0.0606	0.98708	0.011996	0.0044859
3629	0.835	-0.243	0.97363	0.160155	1.30406
3630	0.478	0.189	0.98046	0.0037365	0.120095
3634	0.476	0.221	0.97958	0.535637	0.230428
3636	0.311	-0.0182	0.95252	0.281922	1.28471
3638	0.541	-0.261	0.91911	2.30591	0.337347
3643	0.475	-0.238	0.98675	0.416173	0.0179224
3644	0.231	-0.0839	0.98675	0.214657	0.0544521
3652	0.572	0.0866	0.97703	0.093212	0.0874299
3672	0.493	-0.152	0.92525	0.187912	0.665349
3675	0.741	0.037	0.842	0.648392	0.38544
3676	0.31	-0.0374	0.98708	0.35134	0.0187401
3691	0.317	-0.0874	0.98636	0.154136	0.109345
3693	0.301	-0.0317	0.95361	0.266527	1.33677
3704	1.15	-0.255	0.70188	1.25997	1.60353
3706	0.257	-0.106	0.97703	0.230625	0.235528
3710	0.339	0.154	0.98757	0.166944	0.00396842
3713	0.237	-0.138	0.97703	1.13421	0.188253
3740	0.318	0.139	0.97275	0.196696	0.313551
3758	0.898	-0.27	0.98208	1.71953	0.233945
3763	0.41	0.0823	0.98208	1.88847	0.0329395
3765	0.327	-0.101	0.98675	1.05892	0.0055777
3767	2.35	0.206	0.98356	0.197371	0.0228857
3778	0.734	0.19	0.98543	0.645158	0.023496
3783	0.45	0.066	0.8724	1.59557	1.04724
3789	0.365	-0.0122	0.97442	0.147119	1.07068
3797	0.493	0.016	0.91804	0.263975	1.40649
3799	0.406	-0.0465	0.89502	0.00510884	1.83327
3802	0.565	-0.368	0.96995	0.308198	0.237655
3803	0.224	-0.048	0.97275	0.0203443	0.0889218
3804	0.328	0.0174	0.96806	0.0382536	0.142195
3806	0.246	-0.142	0.97531	0.654064	0.160732
3807	0.27	0.00371	0.95152	0.104563	0.0225041
3809	0.275	-0.0493	0.98543	0.461556	0.101285
3810	0.578	-0.313	0.95556	0.203497	0.403211
3811	0.26	0.05	0.97531	0.00484184	0.941009
3831	0.309	-0.0162	0.96908	0.158918	0.250412
3834	0.848	0.0196	0.52817	0.0366786	2.60293
3839	0.325	0.00147	0.98708	0.220186	0.0178505
3841	0.628	-0.264	0.98284	0.866156	0.211046
3845	0.245	-0.0776	0.98675	0.180838	0.00338808
3853	0.319	0.00339	0.97442	0.182062	0.50247
3854	0.247	0.0121	0.93458	0.67726	0.431148
3855	0.37	-0.0861	0.95807	0.0746053	1.16188
3865	1.35	0.283	0.98126	0.0449074	0.298573
3870	2	0.222	0.97094	0.285199	0.0957179
3880	0.277	-0.178	0.98675	0.327813	0.063334
3885	0.278	-0.0623	0.98636	1.64028	0.155
3886	0.274	0.101	0.98126	0.658603	0.0974962
3887	0.355	-0.134	0.9442	0.105991	0.951248
3889	0.76	-0.346	0.98424	0.289152	0.254256
3891	1.2	-0.456	0.98543	0.538591	0.0447636
3906	0.477	0.0937	0.97958	0.515341	0.209518
3909	0.338	-0.169	0.97531	0.71614	0.0400466
3913	0.266	-0.134	0.98424	0.206528	0.124467
3915	0.33	0.112	0.98484	0.513559	0.0979487
3918	0.264	-0.0584	0.98208	0.109885	0.228108
3919	0.51	-0.165	0.98208	0.875232	0.304182
3922	2.07	-0.419	0.98484	0.629703	0.209189
3924	0.541	-0.267	0.96908	0.182461	0.269552
3932	0.334	0.0353	0.98126	0.0265426	0.0185955
3933	0.234	-0.0619	0.97531	0.340133	0.797095
3935	0.298	-0.0251	0.88377	0.0332917	1.42127
3938	0.605	0.186	0.96455	0.135068	0.217489
3946	0.424	-0.038	0.97869	0.391388	0.546394
3954	0.548	0.0469	0.98284	0.3802	0.1994
3955	0.25	0.0413	0.95998	0.339408	0.44588
3957	0.352	-0.195	0.9628	0.0103842	0.246511
3963	0.309	-0.1	0.9508	0.224785	0.749382
3965	0.364	-0.0202	0.88225	0.119368	1.41088
3970	0.4	0.00223	0.97442	0.0261045	0.709569
3973	0.472	0.16	0.98543	0.957826	0.069951
3974	5.08	-0.42	0.96711	0.361231	0.940304
3976	0.553	-0.116	0.92352	0.00442114	0.891685
3981	0.386	-0.115	0.91466	0.131869	1.37466
3984	0.307	0.0188	0.97363	0.0728642	0.295013
3985	0.36	-0.0551	0.95998	0.829323	0.754058
3986	0.433	0.147	0.90532	0.58361	1.18267
3991	0.419	0.254	0.97442	1.04656	0.424883
3997	0.245	-0.15	0.98484	0.176354	0.0812936
3998	0.255	-0.101	0.96908	0.22426	0.270464
4002	0.399	0.109	0.98636	0.688344	0.0729141
4013	0.411	0.0591	0.98636	1.09411	0.005178
4018	0.247	-0.0732	0.96542	1.10484	0.135048
4019	0.38	0.0284	0.96995	0.000133087	0.181625
4045	0.331	-0.0547	0.98733	1.67886	0.0158658
4053	1.02	-0.34	0.92973	0.524806	0.985173
4058	0.251	-0.287	0.74583	1.97984	0.608262
4062	0.259	-0.0254	0.96711	0.272923	0.969319
4063	0.664	-0.349	0.97869	0.409732	0.0590395
4073	0.313	0.0197	0.91656	0.557237	1.22239
4076	0.504	-0.137	0.9483	0.125447	0.477528
4078	0.274	-0.0315	0.97531	0.520143	0.330508
4081	0.501	0.115	0.94738	1.07082	0.39378
4084	0.284	0.0278	0.94253	0.0777338	1.31155
4098	0.27	-0.0437	0.98733	0.468359	0.0448431
4117	0.464	-0.0477	0.98126	0.468322	0.115518
4122	0.235	-0.153	0.98733	0.0271615	0.0066233
4124	0.307	-0.133	0.97869	0.431722	0.291425
4127	1.29	0.25	0.98208	0.590549	0.0760585
4132	0.342	-0.0764	0.98733	0.974423	0.0155114
4134	7.77	-0.403	0.95998	2.12346	0.682003
4135	0.299	-0.11	0.77546	0.0229075	0.220251
4142	0.396	-0.0247	0.842	0.0364069	1.41876
4145	0.618	0.0448	0.98636	0.615825	0.238458
4154	1.5	0.226	0.98484	0.0284801	0.148374
4155	1.32	0.26	0.97094	0.580232	0.0778794
4159	0.55	0.179	0.93757	0.144823	0.325065
4160	0.461	0.099	0.91221	0.00171419	0.427875
4161	3.9	-0.482	0.9135	1.47984	0.551894
4164	0.36	0.026	0.93824	1.18934	0.107241
4165	0.562	-0.28	0.98484	0.654285	0.0315792
4167	0.541	-0.188	0.98591	0.229139	0.0192033
4176	0.274	-0.00946	0.97275	0.0394096	0.232252
4184	0.272	-0.0284	0.92438	0.292563	0.68915
4186	0.372	0.217	0.86507	1.92197	0.702899
4194	0.588	0.0385	0.98708	0.529113	0.201418
4195	0.446	0.144	0.97869	0.336046	0.0408064
4204	0.343	-0.113	0.98708	0.328133	0.113808
4208	0.335	-0.0651	0.98748	0.566824	0.000915153
4232	1.17	-0.233	0.9573	2.23428	1.08062
4245	0.328	-0.177	0.98591	0.974914	0.0461476
4247	0.403	-0.0633	0.93549	0.191506	1.48808
4251	0.412	0.111	0.93092	0.919331	1.37199
4254	0.259	-0.143	0.98708	0.0936657	0.00969712
4258	0.732	-0.191	0.83379	0.158173	1.74743
4262	0.347	-0.00945	0.89137	0.252232	1.1707
4266	2.79	0.286	0.98284	0.0749561	0.257533
4270	3.53	0.419	0.95455	0.120558	0.869612
4272	0.432	-0.212	0.98126	0.669391	0.428932
4274	3.07	-0.141	0.95998	1.60217	0.372548
4276	0.32	0.0484	0.98356	0.613728	0.435566
4291	0.492	-0.118	0.97275	0.333452	0.491548
4292	0.332	0.117	0.98636	1.04994	0.155692
4293	0.256	-0.219	0.96632	0.147468	0.0700169
4294	0.248	-0.153	0.96455	0.622833	0.073867
4305	0.455	0.0845	0.91	0.691566	0.211805
4306	0.226	-0.116	0.98591	0.0871989	0.0558353
4309	0.326	-0.14	0.96455	0.412651	0.118187
4316	0.339	0.0432	0.98708	0.512166	0.0858129
4318	0.255	-0.196	0.97703	0.251679	0.0488787
4322	1.17	-0.392	0.98748	0.143438	0.0543566
4324	0.244	0.00606	0.98356	0.267209	0.0157523
4330	0.496	0.0626	0.98708	0.507211	0.0171167
4337	0.252	-0.066	0.97869	0.118218	0.198596
4339	0.515	-0.248	0.98543	0.0919769	0.127982
4345	0.234	-0.0204	0.97958	0.691629	0.102892
4349	0.275	-0.208	0.98284	0.919393	0.0517612
4351	0.317	-0.15	0.98591	0.251266	0.020245
4373	0.323	-0.2	0.98208	0.623492	0.128838
4394	0.399	-0.168	0.96176	0.0204628	1.32973
4399	0.243	-0.0774	0.98208	0.0166687	0.514635
4410	0.333	0.0333	0.98126	0.0473567	0.00466102
4414	1.58	-0.397	0.97703	0.270574	0.89552
4415	0.368	-0.0105	0.98543	0.0124952	0.0292701
4420	0.276	-0.0249	0.98208	0.33633	0.0194776
4424	1.01	0.082	0.93757	0.598334	0.268223
4428	0.378	-0.0377	0.98484	0.108309	0.0124405
4434	0.215	0.0774	0.98484	0.935185	0.188388
4446	0.275	-0.136	0.98484	0.179561	0.100246
4448	4.43	-0.441	0.98424	0.143434	0.240035
4449	0.235	-0.0211	0.98748	1.92346	0.0195716
4450	0.404	0.0025	0.9318	0.403227	0.140656
4451	0.296	0.0785	0.98484	0.42163	0.0120885
4456	0.259	-0.0445	0.98424	0.426521	0.0195748
4462	1.3	0.173	0.94165	0.0862787	1.19669
4467	0.301	-0.0744	0.5764	0.572443	2.34724
4472	0.238	-0.126	0.98484	0.0846947	0.786963
4480	7.18	0.266	0.89137	0.0497119	0.500026
4484	0.244	-0.0434	0.98708	0.0963713	0.00693253
4488	0.263	-0.0863	0.98208	0.365755	0.0530454
4493	0.215	-0.134	0.96364	0.0717289	0.0927026
4494	6.66	0.43	0.98046	0.906821	0.0946127
4499	0.376	-0.054	0.93036	0.0651935	0.446871
4507	0.571	0.137	0.98484	0.466441	0.0476789
4515	2.15	-0.39	0.98543	0.493309	0.15128
4525	0.297	-0.0872	0.98356	0.0472785	0.0898085
4543	0.365	-0.17	0.98126	1.00047	0.081945
4548	0.446	0.0247	0.95252	0.264463	0.786732
4551	0.316	-0.0788	0.94342	0.301466	1.22063
4558	0.308	-0.129	0.98484	0.0690441	0.211634
4564	2.27	0.264	0.98126	0.34045	0.0966099
4566	0.304	0.0599	0.98591	0.149567	0.00540968
4568	0.245	-0.167	0.98356	0.528988	0.072132
4572	0.314	0.0281	0.98591	1.08974	0.034708
4577	0.404	-0.0508	0.96908	0.722938	0.658188
4579	0.262	-0.239	0.98484	1.40724	0.0284477
4581	0.351	0.036	0.98484	0.717468	0.0219615
4588	0.313	-0.00978	0.94908	0.0999391	0.832833
4590	0.278	0.00734	0.96542	0.218319	0.555376
4592	0.27	-0.116	0.95629	1.06688	0.190915
4593	0.273	-0.0244	0.96908	0.000724107	0.469193
4607	0.333	-0.0779	0.97442	2.15994	0.095225
4611	1.64	0.229	0.98126	0.496133	0.229647
4619	0.575	0.154	0.94908	1.44496	0.407407
4620	1.2	-0.324	0.98484	0.650279	0.204344
4626	0.315	-0.15	0.94908	0.948464	0.552912
4631	0.314	-0.0308	0.94583	0.818652	0.347054
4635	0.367	-0.0461	0.97869	0.152999	0.338681
4645	0.327	0.0699	0.96542	0.22604	1.26492
4649	0.398	-0.025	0.98484	0.0983531	0.124512
4651	0.266	-0.232	0.94997	0.79677	0.0904515
4655	0.463	-0.263	0.96176	1.44259	0.494455
4658	1.15	0.211	0.95361	0.151353	0.196223
4663	0.333	-0.156	0.98484	1.7568	0.110739
4667	0.273	-0.219	0.98284	0.836921	0.0890796
4678	0.431	0.118	0.98284	0.572705	0.132309
4682	0.276	-0.0478	0.98046	0.0556798	0.0988927
4687	1.62	0.216	0.82593	0.460808	1.47583
4691	0.236	-0.0147	0.97958	0.672183	0.135847
4695	0.461	0.0267	0.82801	0.0940656	0.793808
4696	0.354	-0.0272	0.91466	0.936356	0.564987
4707	0.484	0.134	0.9318	0.846417	0.353211
4713	1.18	-0.393	0.98284	0.27228	0.0998979
4723	0.338	0.157	0.98591	0.123372	0.297524
4724	1.77	-0.188	0.94071	0.178396	0.544686
4727	0.255	-0.0448	0.96908	0.0689667	0.183619
4736	0.265	-0.143	0.98543	0.333335	0.0913601
4743	0.255	-0.0483	0.97703	0.122934	0.408354
4751	0.251	-0.162	0.9779	0.506777	0.144869
4753	1.67	-0.217	0.96176	0.525582	0.961392
4755	2.45	0.101	0.97869	1.77648	0.19513
4760	0.381	0.149	0.97363	0.292154	0.0278425
4766	0.31	-0.0677	0.92808	0.154856	1.14949
4769	0.271	-0.136	0.98762	0.0880191	0.00361049
4776	0.255	0.00695	0.98762	0.604161	0.00074937
4800	0.299	-0.199	0.98675	0.0726197	0.157439
4821	0.384	0.11	0.67141	0.535653	2.21508
4828	0.602	0.184	0.90091	0.521721	1.53064
4831	0.244	0.0584	0.98126	1.27142	0.0314937
4838	0.465	0.116	0.9573	0.0644947	0.0449822
4842	1.31	0.0834	0.94583	0.48443	1.03641
4844	0.355	0.126	0.97616	0.166993	0.0906093
4848	0.283	-0.22	0.97869	1.11413	0.057309
4852	1.25	-0.186	0.95897	0.422405	0.553014
4866	9.71	-0.348	0.94908	0.416198	2.00948
4869	0.269	0.00699	0.97094	0.330401	0.578997
4870	1.64	0.163	0.8806	0.357756	1.00223
4880	5.48	-0.376	0.98208	0.464949	0.261254
4913	0.234	-0.108	0.95807	0.0608067	0.269229
4935	0.335	-0.0415	0.92808	0.269462	0.990447
4950	0.297	0.056	0.98424	0.137837	0.00746725
4962	0.297	-0.0686	0.96908	0.0468725	0.480411
4971	0.221	-0.0725	0.98591	0.00799684	0.0118742
4972	0.31	-0.0295	0.97531	0.586834	0.305951
4974	0.519	0.0684	0.82378	0.104398	1.58478
4980	0.312	-0.148	0.97616	0.243373	0.486114
4983	0.388	-0.0477	0.83534	0.406722	0.956964
4996	0.751	-0.149	0.97442	1.48181	0.24084
4997	0.233	0.00756	0.86573	0.381306	6.2984
5003	2.19	0.302	0.9779	0.501374	0.0494219
5004	0.398	-0.197	0.98591	0.0519203	0.0261792
5005	0.291	0.00438	0.9628	0.632613	1.27629
5021	0.285	0.039	0.98708	0.502979	0.0698965
5025	0.307	-0.141	0.98708	0.275303	0.0329399
5036	0.246	-0.0221	0.98675	0.0243402	0.0564432
5050	0.525	-0.218	0.97616	0.535393	0.299518
5052	0.385	-0.173	0.97531	0.20926	0.604249
5054	0.335	-0.0517	0.98126	0.733404	0.344931
5057	0.231	-0.0548	0.98356	0.00940772	0.00732059
5063	1.09	-0.353	0.97958	0.145195	0.068135
5064	0.352	0.101	0.96542	0.172016	0.475229
5072	0.307	0.0381	0.97869	0.424133	0.0975076
5079	0.309	-0.0993	0.97616	0.205965	0.277753
5103	0.398	0.0352	0.95455	0.0969892	0.358973
5109	0.707	-0.206	0.96995	1.18162	0.298704
5110	0.497	-0.183	0.98591	0.772365	0.0695314
5117	0.393	-0.259	0.98484	0.139688	0.0707881
5121	0.428	0.13	0.21447	0.131431	4.78995
5123	0.369	-0.146	0.98046	0.404922	0.18934
5126	0.284	-0.148	0.95629	0.00655179	0.21466
5128	0.3	-0.205	0.98636	0.119402	0.00563797
5130	0.83	-0.163	0.97958	1.06207	0.106414
5135	1.91	0.232	0.98046	0.0763238	0.203884
5138	0.319	0.052	0.98484	0.175856	0.0244666
5143	0.322	-0.0382	0.97616	0.780026	0.237817
5150	0.357	-0.219	0.98424	0.278197	0.0218848
5151	0.327	0.0139	0.98484	0.32496	0.0266112
5153	0.808	-0.0324	0.95629	0.408074	1.41282
5163	0.264	-0.211	0.98356	1.50402	0.0188349
5167	0.381	-0.169	0.97958	0.303202	0.386038
5188	0.452	0.0919	0.97182	0.0454198	0.122011
5189	0.45	-0.192	0.98636	0.536409	0.0775398
5191	4.87	-0.141	0.98356	0.854557	0.297542
5200	0.376	0.0555	0.83483	0.24478	1.27403
5201	0.287	-0.00483	0.98126	1.07846	0.0481284
5206	0.384	-0.0825	0.98356	1.17757	0.501877
5207	5.65	-0.349	0.96364	0.318992	0.618224
5214	2.46	0.234	0.91062	2.25493	1.23485
5224	0.273	-0.049	0.96089	0.653837	0.396995
5228	0.402	-0.155	0.97442	0.00390106	0.722666
5229	0.308	-0.0877	0.96806	0.400971	0.0425273
5233	0.847	-0.12	0.84011	0.487003	1.59887
5244	0.539	-0.271	0.95629	0.0973919	0.905473
5249	0.32	0.0232	0.98356	0.547833	0.0230579
5253	0.271	-0.155	0.98708	0.227526	0.0460679
5257	0.25	0.0895	0.96806	0.244368	0.612327
5258	0.33	-0.00537	0.98543	0.406232	0.166239
5266	0.617	0.106	0.95361	0.182551	0.118555
5270	0.244	-0.189	0.98675	0.22307	0.00390005
5273	0.574	-0.288	0.98708	0.400972	0.323117
5280	0.431	-0.141	0.98208	0.545387	0.131381
5281	0.351	-0.0336	0.98733	0.433345	0.0114326
5289	1.16	0.231	0.98356	0.161898	0.131097
5291	0.483	0.088	0.98636	0.255004	0.0532928
5295	0.269	0.00387	0.98543	0.00127098	0.02691
5298	0.69	0.251	0.98356	0.214219	0.123298
5300	0.419	-0.209	0.96176	1.23874	0.405522
5306	0.438	-0.0394	0.90211	0.655145	1.05255
5312	0.261	-0.233	0.9779	0.653535	0.0711373
5322	0.291	-0.0386	0.98636	0.332359	0.0324024
5331	0.251	0.0789	0.95455	0.0812666	0.646553
5336	0.71	-0.329	0.98284	0.378527	0.233531
5346	0.281	-0.0061	0.98356	0.845071	0.0274866
5350	0.616	-0.198	0.97531	0.202492	0.218988
5351	0.468	-0.293	0.98762	0.118855	0.142532
5353	0.521	0.0584	0.96806	0.271889	0.358898
5355	0.304	-0.122	0.96364	0.76134	0.312871
5357	0.265	-0.0426	0.97869	0.360757	0.194439
5359	0.572	-0.196	0.98046	0.853067	0.0675841
5363	0.799	-0.269	0.98356	0.456657	0.325741
5364	0.283	-0.0525	0.98757	0.412876	0.0261871
5367	0.368	-0.139	0.96542	0.735915	1.06482
5372	0.244	0.0883	0.98484	0.0788811	0.124468
5388	0.258	0.00502	0.96632	0.918451	0.683451
5389	0.349	0.0249	0.98356	0.805218	0.0938946
5404	0.367	0.0977	0.98284	0.440089	0.142525
5405	0.814	-0.321	0.98208	0.27196	0.514983
5409	0.33	-0.104	0.96908	0.401433	0.42253
5410	0.292	-0.0171	0.9628	0.441534	0.684857
5412	0.622	0.204	0.9085	0.515381	0.0602247
5414	0.657	0.0966	0.92973	1.01939	0.738649
5416	0.289	0.0306	0.92039	0.245556	2.39188
5417	0.308	-0.111	0.95807	0.0190173	0.761628
5429	0.351	-0.0596	0.97703	0.0544156	0.377774
5432	0.609	-0.146	0.98208	0.294858	0.493407
5433	0.304	0.0102	0.97275	0.189816	0.126899
5434	0.34	-0.169	0.87543	0.216467	0.224325
5437	0.31	0.0227	0.96711	0.17399	0.634302
5444	0.948	-0.158	0.98126	0.270414	0.079646
5445	0.223	-0.106	0.98748	0.0204583	0.0140551
5454	0.521	0.0977	0.9779	0.0993418	0.211655
5455	0.292	-0.0184	0.98284	0.194746	0.425248
5463	0.298	-0.0305	0.93247	0.107317	0.484259
5472	0.388	0.0769	0.95998	0.169356	0.197643
5473	0.393	-0.137	0.98757	0.0259099	0.0288908
5479	0.539	0.0771	0.98424	0.318487	0.253995
5495	0.373	-0.0439	0.96806	0.370113	1.08096
5498	0.267	0.0741	0.98708	0.0562255	0.00324192
5500	0.327	0.0384	0.76281	0.0742167	1.26978
5509	0.464	-0.246	0.97616	0.103788	0.284287
5518	0.3	-0.0421	0.97958	0.112754	0.084918
5532	0.463	-0.119	0.93036	0.0867621	0.589591
5535	0.639	-0.301	0.9779	1.10189	0.133212
5544	0.674	-0.182	0.96176	0.028099	0.655176
5556	0.419	0.0685	0.98591	0.0764361	0.41975
5566	0.329	-0.187	0.98424	0.109466	0.284905
5573	0.812	-0.249	0.92894	0.0897603	0.593584
5577	0.486	-0.00473	0.93757	0.779613	0.694169
5578	0.461	-0.228	0.97094	0.319875	0.228429
5582	2.5	0.289	0.98591	1.41137	0.0548137
5590	0.419	0.183	0.98356	1.44991	0.0301393
5597	0.303	0.0477	0.98208	1.31258	0.244182
5687	0.295	0.0115	0.97182	0.313432	0.599008
5701	0.99	-0.195	0.91271	0.657491	1.43777
5707	0.308	0.00232	0.97869	0.346238	0.214106
5710	0.291	-0.17	0.98126	0.528769	0.116586
5718	0.426	-0.183	0.97275	0.0340783	0.384173
5724	0.342	-0.00868	0.98757	0.217645	0.00555834
5726	0.302	0.0334	0.97531	0.151069	0.978997
5727	0.328	-0.114	0.94505	0.230223	0.125056
5729	0.295	-0.153	0.98675	0.0806709	0.0295257
5732	0.312	-0.0443	0.98356	0.0244832	0.0262277
5737	0.4	0.119	0.94505	0.0467606	0.729417
5742	0.267	-0.0419	0.97616	0.547194	0.0908378
5748	0.454	-0.185	0.97182	0.593281	0.394955
5750	1.07	-0.228	0.98356	2.27087	0.40351
5754	0.264	-0.00459	0.98208	0.41164	0.192145
5755	0.234	0.0232	0.98046	0.233607	0.0821307
5758	0.282	-0.0939	0.9339	0.167296	0.859156
5761	0.419	-0.292	0.97094	0.927738	0.317378
5764	0.638	0.125	0.98126	0.0807465	0.189292
5767	0.317	-0.142	0.95361	0.445042	0.602853
5769	0.345	-0.0464	0.97616	0.949161	0.110947
5773	0.235	-0.108	0.97958	2.55074	0.171439
5776	0.893	-0.333	0.94653	0.0540694	0.654035
5778	1.12	0.243	0.97094	0.0100361	0.211336
5783	0.307	-0.00614	0.88093	0.0359613	1.38345
5785	0.27	-0.196	0.98126	0.155804	0.262707
5793	0.298	-0.133	0.94253	0.890847	0.930339
5794	0.495	0.0532	0.97531	0.145839	0.189868
5796	0.557	-0.179	0.98126	0.345444	0.0604194
5805	0.266	-0.0773	0.98636	0.139661	0.00768822
5807	0.303	0.00944	0.97703	0.634552	0.0517411
5820	0.314	-0.053	0.98733	0.160767	0.0725778
5827	0.571	0.155	0.96711	0.0550595	0.066578
5831	0.251	-0.18	0.98708	0.140991	0.00762722
5839	0.298	-0.0288	0.98484	0.482668	0.0190195
5840	0.266	0.00595	0.97869	0.00143529	0.491472
5846	0.349	-0.111	0.98046	0.109121	0.144595
5854	4.44	-0.213	0.98591	1.41928	0.041429
5855	0.322	-0.0201	0.97616	0.226223	0.936321
5859	0.476	0.168	0.98126	0.0560629	0.0672189
5860	0.297	-0.0167	0.98284	0.0290516	0.00796414
5865	0.289	0.00707	0.98284	0.239874	0.131537
5871	0.632	0.212	0.96176	0.0368816	0.664582
5874	0.261	-0.0678	0.98636	2.06577	0.741497
5886	0.364	-0.0631	0.98126	0.235475	0.134173
5887	0.716	0.175	0.98591	0.163806	0.0205563
5889	2.38	0.295	0.98356	1.02923	0.0734302
5910	0.584	-0.161	0.98126	0.0451844	0.171796
5912	0.351	0.0869	0.97531	0.00748231	0.832101
5919	0.243	-0.0751	0.93988	0.157063	0.648977
5922	0.406	0.025	0.98591	0.0295196	0.156547
5924	0.281	-0.0626	0.96455	2.46666	0.341331
5928	0.301	-0.271	0.97275	0.352119	0.0358064
5930	1.09	-0.382	0.98708	0.53157	0.0104229
5931	0.286	0.0304	0.98543	0.193771	0.0587127
5932	0.361	0.167	0.97182	0.160401	0.575311
5937	0.327	0.0482	0.98208	0.168646	0.059356
5940	0.391	-0.148	0.95455	1.36016	0.15021
5946	0.362	0.162	0.97094	0.0498398	0.555128
5948	0.239	-0.113	0.98733	0.31438	0.00564193
5961	0.335	0.0607	0.89882	0.207836	0.560345
5966	2.12	-0.328	0.97442	0.124025	0.169208
5968	0.418	0.0663	0.94908	0.740112	0.611082
5976	0.339	-0.0447	0.95556	0.473825	0.646305
5987	0.268	-0.114	0.96908	0.279917	0.729161
5990	0.472	0.0741	0.98591	1.22023	0.0885494
5995	0.293	-0.0214	0.98757	0.241944	0.00418761
5998	0.22	-0.129	0.96364	0.469641	0.237507
6001	0.296	-7.86e-05	0.98284	0.133102	0.659556
6007	0.261	-0.0737	0.96806	1.05664	0.113611
6010	0.27	-0.0956	0.97616	0.666174	0.566243
6017	2.05	-0.488	0.96364	0.131217	0.349605
6023	1.68	0.197	0.89962	0.327102	0.35228
6025	0.478	-0.227	0.98591	0.672287	0.362193
6026	0.284	-0.132	0.97363	0.164716	0.145021
6032	0.223	-0.0496	0.98356	0.0291621	0.0389512
6038	0.283	-0.0642	0.9508	1.04608	1.03998
6076	0.334	-0.163	0.98675	0.210043	0.00682928
6082	0.35	-0.0654	0.98543	0.260418	0.0341941
6091	0.691	-0.209	0.98424	0.413925	0.103275
6092	0.835	0.261	0.97703	0.292116	0.279934
6093	0.242	-0.0567	0.98284	0.692087	0.0885185
6111	0.567	0.104	0.98591	0.635506	0.0600342
6114	0.299	0.0613	0.98484	0.725245	0.0563349
6116	0.385	-0.214	0.97703	0.375773	0.0653264
6118	0.421	-0.0547	0.97275	0.162105	0.148397
6120	0.301	0.0266	0.98636	0.435424	0.0806567
6138	0.426	0.062	0.96806	0.315059	0.52219
6142	0.687	-0.272	0.90621	0.0841386	0.733267
6144	0.271	-0.0835	0.95152	0.0796064	0.652418
6145	0.465	0.0236	0.97869	0.598673	0.29972
6147	0.261	-0.0344	0.9779	1.26218	0.167211
6150	0.371	-0.0341	0.9779	0.302018	0.691192
6152	0.414	0.147	0.94738	0.334964	1.92319
6158	0.261	0.0202	0.97442	0.457755	0.0539488
6161	0.278	-0.09	0.95152	0.852466	0.862712
6165	0.344	0.0287	0.97958	0.520158	0.135026
6168	0.372	-0.205	0.79632	0.573724	0.846106
6171	0.229	0.00614	0.98675	0.236818	0.0293324
6174	0.41	0.149	0.96908	0.0909551	0.417072
6179	0.597	0.26	0.97958	0.246843	0.115422
6195	0.689	0.164	0.98733	0.346445	0.00695547
6198	0.784	-0.366	0.98126	0.292755	0.0939382
6206	0.289	-0.0355	0.96632	0.247454	0.903205
6211	0.286	-0.159	0.97869	0.238701	0.314514
6245	0.333	-0.0614	0.97531	1.28375	0.478101
6251	0.552	0.0797	0.95252	0.0498062	0.639011
6259	0.323	-0.0989	0.97531	0.207484	0.773258
6262	0.482	0.0958	0.98046	0.874553	0.0451923
6266	0.339	-0.291	0.89304	0.184934	0.467081
6276	0.283	-0.0752	0.98484	3.0103	0.189058
6281	0.35	-0.117	0.98208	1.51629	0.267944
6282	1.21	0.0918	0.9779	1.97813	0.155083
6290	1.22	0.247	0.98126	0.284287	0.11013
6293	0.437	-0.105	0.93092	1.0636	0.582372
6296	0.282	0.000847	0.88801	0.177806	1.52915
6300	2.67	0.298	0.94738	0.627314	0.173279
6309	0.443	0.0146	0.97958	0.0538145	0.417349
6312	0.3	-0.169	0.97363	0.0549864	0.266137
6314	0.248	-0.0807	0.98733	0.0030412	0.00761705
6324	0.262	0.121	0.94505	0.251952	2.12516
6330	1.04	-0.307	0.97275	0.862944	0.919496
6334	0.334	0.0514	0.97363	0.0396681	0.488503
6338	0.338	-0.155	0.92667	0.46511	0.97725
6345	0.493	0.0748	0.96632	0.701118	0.166219
6347	0.271	-0.206	0.96632	0.605165	0.0956302
6353	8.29	0.221	0.90532	0.469809	0.312541
6355	0.256	-0.0381	0.97182	0.0548307	0.962781
6356	0.358	-0.137	0.98636	0.371656	0.0438782
6362	0.273	-0.184	0.97869	0.763938	0.0200676
6368	0.629	0.126	0.93549	0.0275083	1.15059
6370	2.63	-0.352	0.98208	1.05279	0.720242
6381	0.887	-0.311	0.95556	0.00229743	0.476381
6382	0.337	-0.145	0.98543	0.227846	0.0682508
6384	0.396	-0.0647	0.96806	0.746296	0.237841
6385	8.43	0.35	0.94908	0.036456	0.580252
6388	0.789	-0.181	0.96364	0.449877	1.22352
6390	1.8	-0.35	0.98126	1.7276	0.483855
6401	0.359	0.0628	0.98591	0.131223	0.0096567
6407	0.236	-0.177	0.98424	0.015018	0.00692988
6425	2.61	-0.428	0.98424	0.0816046	0.160176
6429	0.276	-0.0125	0.97869	0.601031	0.0348439
6431	0.821	-0.399	0.98356	0.00262557	0.00674282
6436	0.292	-0.216	0.96995	0.139807	0.0900831
6442	0.277	-0.0641	0.96908	0.259454	0.0070049
6450	0.678	0.202	0.98424	1.18497	0.00761705
6452	0.335	-0.247	0.98424	0.492822	0.0729203
6456	0.442	-0.205	0.98675	0.254224	0.0463432
6457	0.489	-0.193	0.98591	0.342869	0.0348002
6460	1.17	0.274	0.98675	1.14854	0.220409
6461	0.98	-0.296	0.97703	1.30419	0.0591544
6464	0.604	-0.218	0.98424	0.182575	0.377415
6466	0.328	-0.124	0.98636	0.474432	0.0908539
6470	0.546	-0.16	0.96806	0.246095	1.0744
6471	0.282	-0.089	0.94165	2.13545	0.541581
6474	0.252	-0.024	0.98208	0.0414395	0.245986
6475	0.525	-0.0494	0.93652	0.673242	1.22327
6476	0.501	0.322	0.98484	0.17389	0.112044
6484	0.307	-0.00807	0.98208	0.267473	0.142752
6487	0.236	-0.0923	0.9779	0.352591	0.112384
6488	0.368	0.0714	0.9332	0.0157624	1.23283
6489	0.36	-0.0513	0.98591	1.35272	0.0208798
6501	0.262	0.0148	0.98424	0.39991	0.0249153
6518	1.54	0.24	0.9779	0.261185	0.149531
6520	0.369	0.0504	0.98484	0.297683	0.0306069
6522	0.343	0.00597	0.98543	1.66807	0.0859706
6527	0.608	0.171	0.98424	0.0733843	0.0574562
6528	0.558	-0.338	0.97958	0.0640862	0.847779
6530	0.265	-0.211	0.78302	0.759899	1.59271
6531	0.244	-0.109	0.98424	0.507086	0.074919
6540	4.5	-0.43	0.97275	0.572798	0.584329
6542	0.307	-0.0254	0.94997	0.411766	0.669893
6548	0.246	-0.0735	0.98046	0.0478551	0.0204298
6556	0.412	0.09	0.97616	1.06727	0.246388
6558	0.285	-0.156	0.94997	0.152047	0.741928
6560	0.282	-0.0863	0.98046	0.178235	0.0530032
6571	0.729	-0.207	0.98591	0.0539749	0.128828
6574	1.52	0.254	0.93652	0.173647	0.218965
6577	0.334	-0.0197	0.94997	0.690092	0.56074
6582	1.51	0.228	0.96542	1.14827	0.334536
6583	0.325	-0.0251	0.97703	0.0274759	0.482172
6584	0.312	-0.217	0.94253	0.13146	0.323462
6596	0.266	-0.124	0.97958	0.398956	0.103336
6600	2.82	-0.273	0.92254	0.490317	1.23212
6609	0.324	-0.126	0.98484	0.879534	0.265292
6611	0.492	-0.0136	0.98708	0.630098	0.00319117
6612	0.419	0.103	0.97869	0.291545	0.294858
6619	0.282	-0.146	0.95807	0.0571865	1.09697
6626	0.929	-0.235	0.8795	1.29194	1.43147
6627	0.306	0.0569	0.89137	0.0696667	1.03732
6629	2.08	0.275	0.98543	1.50276	0.0174656
6631	0.25	-0.0209	0.98636	0.886405	0.0752784
6632	0.578	-0.22	0.96711	0.189521	0.347795
6633	1.27	0.212	0.98636	0.307878	0.0294198
6634	0.36	-0.218	0.98591	1.33466	0.0725218
6637	0.277	-0.0309	0.96542	0.277298	0.112897
6658	0.458	0.0468	0.98591	0.169591	0.037949
6660	0.325	-0.134	0.97616	1.78792	0.171677
6664	1.77	-0.394	0.97958	0.697986	0.0868015
6674	0.277	-0.088	0.98591	0.213862	0.505747
6784	0.402	0.0299	0.98208	0.338069	0.0559133
6785	0.872	-0.292	0.98126	0.33935	0.0932524
6787	0.269	-0.0635	0.98208	0.504426	0.114074
6788	0.269	0.0527	0.98675	0.108119	0.0778259
6793	0.288	-0.187	0.98708	0.161878	0.00790355
6794	0.611	-0.253	0.98208	0.167609	0.237592
6797	0.29	-0.0172	0.96089	0.3841	0.227771
6803	0.378	0.104	0.98208	0.16483	0.110269
6823	0.597	-0.0478	0.97958	0.808799	0.93767
6832	1.74	-0.206	0.89632	1.02968	1.01332
6840	0.23	0.0322	0.98356	0.0697614	0.0521523
6841	0.348	-0.108	0.9339	0.17866	0.468405
6848	0.499	0.0544	0.98046	0.408167	0.172528
6858	0.372	-0.0524	0.98757	0.931795	0.00110364
6864	0.524	0.113	0.89747	0.0278153	1.20779
6867	0.319	-0.0925	0.98543	1.04827	0.120355
6868	0.502	-0.186	0.98636	0.00291711	0.0618457
6879	0.304	0.0596	0.77648	0.0789564	1.47892
6891	0.272	-0.0206	0.93988	0.461103	2.09004
6902	0.346	-0.163	0.98208	0.380047	0.0833492
6908	0.356	0.0996	0.98636	0.200759	0.0307416
6926	0.665	-0.232	0.98356	0.196076	0.0550768
6929	0.433	-0.157	0.97869	0.764926	0.195678
6933	0.216	-0.0701	0.98591	0.0653137	0.221888
6937	0.27	0.0931	0.98748	0.00186375	0.00381855
6950	0.289	-0.192	0.98543	0.22223	0.0997427
6954	0.389	-0.328	0.98356	0.288325	0.00824202
6967	0.652	0.00103	0.95807	0.129823	0.428659
6971	4.24	0.308	0.97363	0.548719	0.466386
6978	0.512	-0.176	0.98636	0.097204	0.0454054
6988	0.578	0.0346	0.97616	1.33159	0.0657673
6998	0.242	-0.0483	0.98591	0.182012	0.0735037
7000	0.482	-0.29	0.98356	0.0781657	0.564004
7009	0.501	0.216	0.98543	0.15118	0.0215159
7011	1.17	0.233	0.9483	0.95919	0.479557
7018	0.311	-0.0979	0.9779	0.360026	0.570635
7020	0.398	-0.0138	0.95556	0.147166	0.908537
7021	0.321	-0.0601	0.94908	0.223261	0.749834
7026	0.366	-0.108	0.97531	0.181693	0.578615
7031	0.361	0.129	0.98675	0.553071	0.00355225
7034	0.407	-0.236	0.98708	0.243457	0.012949
7037	0.523	-0.0227	0.83719	0.216177	1.23428
7040	0.341	-0.0125	0.95998	0.290711	1.90566
7041	1.16	-0.108	0.98636	0.496276	0.0275759
7048	0.292	-0.0908	0.96364	0.0475295	0.882149
7053	0.261	0.0322	0.92894	0.845783	1.52438
7054	0.314	0.123	0.98636	0.166416	0.00448502
7058	0.297	-0.0581	0.96089	0.501708	0.0927531
7117	0.826	0.238	0.92973	0.406271	0.279132
7120	1.11	-0.224	0.98675	0.362045	0.775591
7125	0.31	-0.0856	0.98046	0.0219434	0.344307
7138	0.672	-0.175	0.98543	1.36331	0.106168
7144	0.424	0.0412	0.96364	0.0829283	0.86053
7149	3.15	-0.543	0.97616	0.194491	0.16685
7153	0.472	0.113	0.97616	0.254868	0.0500784
7154	0.256	-0.0448	0.97094	0.481281	0.0718582
7155	0.407	-0.194	0.98708	0.315453	0.0210055
7159	0.652	0.0103	0.97275	0.102262	0.285137
7162	0.405	0.121	0.96455	0.179462	0.276571
7165	0.633	-0.273	0.98636	1.06477	0.05748
7171	1.1	-0.0972	0.89388	1.63283	0.744766
7174	0.291	-0.0586	0.95361	0.243854	0.110207
7180	0.263	-0.144	0.97094	0.528029	0.108441
7188	0.291	0.061	0.98424	0.273734	0.100846
7208	0.441	0.128	0.98208	0.0355065	0.124338
7209	0.353	0.0921	0.98424	0.343451	0.786206
7214	0.3	-0.0488	0.97275	0.369056	0.318855
7224	0.388	-0.189	0.98591	0.487961	0.119273
7226	0.393	0.0204	0.98484	0.191922	0.215263
7227	0.293	-0.216	0.98208	0.0632701	0.24436
7229	0.365	0.0485	0.98484	0.270786	0.0381695
7236	16.6	0.235	0.96995	0.112773	0.120343
7241	0.266	0.0906	0.97363	0.120625	0.118068
7242	0.281	-0.0426	0.97442	0.971371	0.123648
7244	0.426	-0.336	0.94738	0.406777	0.311434
7253	0.295	0.0873	0.95897	0.0122778	0.700432
7263	0.492	-0.105	0.94997	0.162669	2.01598
7264	0.317	-0.0444	0.98636	0.116156	0.0567766
7273	1.33	0.189	0.98484	0.619945	0.139406
7281	0.29	0.069	0.98543	0.0996328	0.0941318
7286	0.688	0.185	0.89632	0.321146	1.19042
7290	0.342	-0.17	0.98424	0.197683	0.173523
7293	0.269	-0.0234	0.98126	0.364079	0.0704958
7294	3.35	-0.472	0.98208	0.354151	0.220331
7295	0.339	-0.128	0.93036	0.696934	0.784952
7297	0.276	0.0625	0.9779	0.940874	0.686213
7301	0.303	-0.0686	0.97442	0.0227203	0.912627
7304	0.339	-0.0814	0.81804	0.383516	1.96506
7307	0.404	0.125	0.98284	0.0386589	0.572493
7308	0.454	0.181	0.97531	0.114515	0.173991
7313	0.499	-0.0225	0.93824	0.00220237	0.790123
7317	0.361	0.0803	0.96455	0.417626	0.360823
7334	0.349	-0.227	0.97958	0.194739	0.260922
7341	0.34	0.0825	0.98424	0.203339	0.0583584
7343	0.352	0.0631	0.98484	0.117436	0.0572045
7352	0.25	-0.124	0.98708	0.331839	0.00806014
7353	0.293	0.114	0.9628	0.525079	1.02267
7354	0.393	0.0677	0.98733	0.263337	0.0222215
7362	0.352	0.0669	0.97616	0.0241725	0.205358
7365	0.518	-0.181	0.98748	0.555527	0.0365257
7371	0.559	0.113	0.97703	0.053859	0.0695242
7372	0.369	-0.25	0.96542	0.354156	0.251436
7377	0.454	-0.27	0.98591	0.365227	0.0291248
7378	0.319	-0.0327	0.25337	0.0302353	2.53856
7385	0.431	-0.188	0.98708	0.432094	0.0476353
7387	1.53	0.246	0.94342	1.46518	0.659094
7393	0.25	-0.0378	0.97616	2.1091	0.0278018
7396	0.409	-0.257	0.97616	0.747498	0.243962
7398	0.762	-0.164	0.9779	0.145203	0.882812
7410	0.834	-0.119	0.98636	0.258857	0.0737358
7411	0.303	0.0645	0.96542	0.958098	0.16652
7413	0.256	-0.126	0.98733	0.0428282	0.00256032
7456	0.258	-0.129	0.98284	0.0118329	0.110455
7481	0.36	-0.169	0.97531	0.16747	0.296277
7483	0.44	-0.191	0.97275	0.501496	0.218548
7487	0.402	-0.082	0.93903	0.201185	1.10458
7491	2.05	0.228	0.98591	0.372753	0.0258551
7516	0.294	-0.145	0.98675	0.0167961	0.011785
7529	0.597	-0.199	0.98424	0.0235679	0.136644
7530	0.352	-0.0466	0.96711	0.0130932	0.556454
7537	0.228	-0.00709	0.98733	0.949233	0.0134038
7548	0.474	0.0477	0.92737	0.873171	0.240881
7549	0.303	-0.181	0.98543	0.0690081	0.042297
7553	0.436	-0.0483	0.9339	0.203129	1.15926
7558	0.623	0.0611	0.98208	0.0489829	0.154072
7562	0.544	0.121	0.97442	0.36249	0.622965
7563	2.87	0.00462	0.93247	1.71736	0.182047
7565	0.936	0.203	0.98356	0.070259	0.0473814
7571	4.1	0.256	0.91466	0.08734	1.01348
7574	0.259	-0.154	0.9779	0.0634106	0.407738
7575	1.45	-0.256	0.93458	0.146371	0.341844
7576	0.331	-0.096	0.9573	0.332668	0.387927
7586	0.307	-0.138	0.98636	0.239891	0.00655275
7588	0.373	0.111	0.98675	0.479285	0.00450916
7597	0.834	0.15	0.98284	0.351451	0.0292209
7600	0.279	-0.0117	0.64016	0.234321	1.76172
7601	0.235	-0.0152	0.97275	0.328261	0.070672
7604	0.32	0.0633	0.98126	0.129538	0.135023
7613	0.245	-0.121	0.97869	0.0788297	0.176849
7615	0.476	-0.121	0.95807	0.155407	0.592198
7625	0.257	0.017	0.96089	0.0312844	1.58045
7631	0.453	0.124	0.98356	0.363034	0.110947
7632	0.252	-0.0797	0.98356	0.00659424	0.657978
7635	0.324	-0.127	0.96995	0.147824	0.393877
7644	0.36	0.0361	0.96089	0.179484	1.40989
7649	0.32	0.0152	0.91911	0.501034	0.492328
7651	0.369	0.127	0.72716	0.567972	0.892831
7653	0.248	0.0162	0.97703	0.448273	0.420459
7655	0.357	-0.0268	0.98675	0.109343	0.0423262
7656	0.373	-0.0714	0.98636	0.897333	0.235952
7664	0.241	0.0257	0.98543	0.104539	0.0113693
7669	1.63	-0.182	0.98636	0.393923	0.576928
7671	0.381	0.0361	0.98591	0.149355	0.124022
7672	0.282	-0.029	0.96542	0.717487	0.280833
7675	3.21	0.105	0.97275	0.676951	0.0928451
7676	0.247	-0.069	0.97703	0.43893	0.253708
7677	34.2	0.217	0.97182	0.119182	0.298827
7678	0.45	-0.236	0.95807	1.14322	0.719522
7682	0.337	0.139	0.98591	0.205411	0.0333993
7690	0.702	-0.304	0.9628	0.96284	0.354959
7691	0.324	0.0236	0.98484	0.323015	0.107372
7699	0.307	-0.0757	0.96806	0.0346729	1.00593
7703	0.238	-0.107	0.97094	0.00894212	0.573887
7710	0.351	-0.00836	0.86215	1.22181	1.54284
7712	1.66	0.167	0.97275	0.163202	0.0934796
7714	0.272	0.0358	0.97363	0.145207	0.855332
7730	0.697	-0.222	0.95455	0.806464	1.07503
7734	0.299	-0.0777	0.93549	0.883248	0.794785
7748	0.226	-0.0323	0.98636	0.351992	0.0578386
7752	0.271	-0.0906	0.96364	0.162045	0.370869
7753	0.355	0.0208	0.96176	0.622036	1.03902
7757	0.391	0.0701	0.98208	0.183233	0.239272
7758	0.302	-0.00375	0.96806	0.0714762	0.13492
7761	53.9	-0.23	0.98484	0.310039	0.0877306
7764	3.56	0.248	0.94738	1.22504	0.412683
7765	0.277	-0.207	0.97958	0.151662	0.109152
7770	0.426	-0.169	0.98757	0.291789	0.00186713
7778	1.24	-0.253	0.89681	0.669076	0.635089
7785	0.626	0.138	0.96176	0.241004	0.231754
7787	0.891	0.17	0.98543	0.552587	0.0943741
7791	0.355	-0.111	0.72347	1.25176	0.5904
7793	1.37	-0.288	0.98126	0.273904	0.744947
7798	0.625	-0.293	0.98543	0.219239	0.255035
7799	0.346	-0.148	0.97531	0.596866	0.862988
7800	0.425	0.0142	0.96455	0.931916	0.0975571
7805	1.31	-0.242	0.96806	0.103187	0.718099
7808	0.56	0.192	0.98284	0.4081	0.0491957
7810	1.24	-0.397	0.98543	0.0297913	0.0378737
7813	0.336	0.0901	0.9779	0.573782	0.350076
7817	0.381	-0.11	0.87634	0.941017	2.32902
7819	0.337	0.117	0.97616	0.301616	0.164983
7821	0.356	-0.0802	0.95998	0.435207	0.654405
7823	0.353	-0.0217	0.09802	1.05203	1.83742
7826	0.355	0.0279	0.94253	0.527594	1.38602
7835	6.6	-0.214	0.97442	1.17194	0.318747
7836	0.399	-0.176	0.93903	0.532265	0.377624
7842	0.936	-0.174	0.95998	0.0949466	0.467497
7844	0.25	-0.0132	0.98543	0.588473	0.290355
7848	0.379	-0.00756	0.9779	0.557142	0.423946
7852	0.574	-0.237	0.93824	0.200757	0.693208
7857	0.469	-0.164	0.96632	0.0498538	0.224418
7874	0.812	-0.343	0.98424	1.52798	0.108398
7881	0.696	0.224	0.94165	0.125714	0.90421
7884	0.323	-0.0918	0.98708	0.0833798	0.00803935
7890	0.448	0.0605	0.86441	0.403473	0.750931
7892	1.34	0.184	0.98356	1.57839	0.0607514
7899	0.265	-0.129	0.98591	0.202875	0.224594
7903	0.273	-0.256	0.98208	0.296873	0.0313933
7905	0.28	0.0623	0.98708	0.758371	0.042239
7907	0.307	0.0489	0.98284	0.699059	0.0656869
7918	0.645	0.11	0.8032	0.686446	1.09063
7919	0.319	0.127	0.98484	0.288764	0.0597869
7923	0.38	0.0292	0.97869	0.15927	0.0361923
7931	0.358	0.0231	0.98591	0.329431	0.239624
7932	0.315	0.0322	0.92525	0.0829439	1.58274
7946	0.762	-0.0888	0.98424	0.037177	0.145958
7950	0.365	0.0573	0.96089	0.020122	0.459131
7951	0.449	0.153	0.97958	0.150684	0.955813
7954	0.374	0.113	0.9779	0.0909583	0.208318
7958	0.327	-0.2	0.76126	1.168	1.25262
7965	0.638	-0.279	0.97958	0.180659	0.26418
7974	0.245	-0.136	0.98284	0.757836	0.0271938
7985	0.302	-0.0422	0.98284	0.101287	0.239524
7990	3.34	-0.336	0.97094	1.26834	0.544363
7996	0.568	-0.182	0.98636	0.567862	0.0149631
7999	0.374	0.088	0.98591	0.526143	0.317829
8004	0.238	-0.175	0.98126	0.279836	0.597106
8005	0.221	-0.0957	0.98591	0.180387	0.0448349
8011	0.28	-0.0648	0.97958	0.296707	0.361766
8013	0.249	-0.104	0.98126	0.624978	0.0848382
8015	0.427	-0.114	0.98708	0.0295527	0.0052391
8018	0.232	0.0684	0.98424	0.225339	0.114677
8019	0.267	-0.143	0.96089	0.878235	0.893265
8021	0.294	0.0715	0.98764	0.0454118	0.00114501
8027	0.475	0.134	0.98708	0.358851	0.00969934
8029	0.415	-0.305	0.98424	0.539345	0.253311
8033	0.506	0.197	0.9628	0.208881	0.429882
8051	0.356	-0.101	0.98543	0.197154	0.0974239
8052	0.523	0.108	0.97363	0.243231	0.618331
8055	0.41	0.176	0.97531	0.109068	0.978848
8066	0.244	-0.035	0.98126	0.0999011	0.0907018
8067	0.243	-0.0583	0.94253	1.24632	0.448168
8073	0.369	0.027	0.98208	0.220632	0.138544
8086	0.3	0.0508	0.48998	0.208274	1.55455
8088	0.372	0.0394	0.92254	0.458982	0.343765
8096	0.904	0.21	0.97182	0.629849	0.0238803
8101	0.332	-0.147	0.98208	0.720856	0.18695
8104	0.368	-0.0694	0.95252	0.218724	0.675162
8105	0.231	-0.0811	0.98636	0.107499	0.0372993
8107	0.331	-0.121	0.98636	0.038472	0.0595229
8109	0.256	0.00529	0.98543	0.0531524	0.0767539
8120	0.542	0.111	0.98284	0.529383	0.0405927
8122	0.431	0.0841	0.78045	0.122715	1.69408
8125	1.36	0.245	0.97531	0.711749	0.454851
8149	0.334	-0.207	0.98126	0.572885	0.0419945
8163	1.56	-0.269	0.98591	0.0271702	0.0377273
8164	1.31	-0.0846	0.96632	0.0532436	0.204824
8168	0.794	-0.0151	0.97531	0.379565	0.805633
8171	0.308	-0.032	0.97958	0.287422	0.102645
8173	0.293	-0.054	0.98636	0.16147	0.0200235
8177	1.91	-0.332	0.95252	0.494869	1.34402
8184	0.251	-0.289	0.95629	0.41771	0.207976
8189	3.36	0.191	0.96364	0.124679	0.195098
8190	0.253	-0.0356	0.98424	0.663227	0.181869
8191	0.315	-0.0617	0.98126	0.36384	0.268588
8199	0.511	0.229	0.98284	0.0170072	0.658221
8202	0.382	0.122	0.98636	0.594264	0.0163525
8210	9.05	0.343	0.96995	2.19981	0.141316
8212	0.274	-0.000909	0.96632	1.1397	0.235501
8214	0.384	-0.196	0.98636	0.333016	0.120023
8216	0.274	-0.22	0.98708	0.134159	0.00459737
8217	0.843	-0.314	0.98424	0.352899	0.358246
8224	1.01	-0.133	0.61423	1.23929	2.85455
8234	0.589	-0.125	0.98484	1.25462	0.103936
8240	0.317	-0.185	0.98356	1.22345	0.0927515
8241	0.316	-0.0435	0.98284	0.076044	0.228855
8248	0.283	0.00607	0.90211	0.037828	1.36337
8291	0.247	-0.12	0.98748	0.0771444	0.00496841
8293	0.281	-0.0425	0.98356	0.903252	0.313422
8300	0.456	-0.0179	0.91062	0.349608	0.291477
8302	0.372	0.0277	0.95152	0.345179	0.643288
8305	0.512	-0.0851	0.96632	0.817791	0.679015
8315	0.286	-0.0513	0.98591	0.141106	0.107847
8319	0.391	-0.0808	0.98591	0.107122	0.0194254
8324	1.16	-0.257	0.98708	0.00828451	0.0587117
8334	0.411	-0.159	0.98636	0.371175	0.0453417
8339	0.288	-0.0506	0.97363	0.27228	0.563011
8340	1.75	0.329	0.95252	0.167953	0.512507
8342	0.298	-0.115	0.9779	0.441222	0.0639157
8344	0.377	-0.0561	0.98675	0.0192524	0.152465
8345	0.231	0.0075	0.98675	0.0835742	0.0074942
8357	0.456	-0.234	0.98636	0.662857	0.0711972
8360	0.321	-0.0504	0.98591	0.753809	0.109124
8373	0.231	-0.0945	0.98748	0.146016	0.115509
8390	0.243	-0.0839	0.98284	0.378414	0.206639
8396	0.235	-0.037	0.98046	0.410598	0.0255486
8407	0.547	-0.121	0.94653	0.154992	0.602677
8410	0.411	-0.111	0.94908	0.0840449	1.27149
8414	0.564	0.15	0.82096	0.0833212	1.44542
8415	0.348	0.0905	0.97869	0.0720631	0.130544
8423	0.279	0.00364	0.98636	0.220424	0.0245268
8424	0.331	-0.134	0.94253	0.230474	0.0948633
8427	0.557	0.0415	0.96542	0.16476	0.763234
8435	0.396	0.0385	0.98484	0.0402683	0.0902771
8440	8.89	-0.278	0.98284	1.50617	0.220886
8442	0.294	0.00193	0.96632	0.624471	0.890303
8445	0.232	-0.112	0.96908	0.196389	0.027512
8450	0.354	0.0721	0.98484	0.14922	0.369012
8462	3.18	0.124	0.77882	0.249461	1.01238
8484	0.251	0.0824	0.96711	0.0356313	0.125463
8490	0.261	-0.00491	0.97869	1.08923	0.335983
8492	3.23	-0.118	0.9028	0.0915284	1.82382
8494	1.14	-0.134	0.95807	0.297751	0.789387
8509	0.302	0.0528	0.98424	0.162608	0.0220282
8510	0.353	0.0649	0.97869	0.733265	0.108305
8517	0.234	0.0238	0.97869	0.0169226	0.241854
8521	0.249	0.0708	0.98733	0.446458	0.310727
8522	0.595	-0.277	0.98046	0.0307855	0.532968
8524	0.342	-0.241	0.97703	0.556064	0.732915
8525	0.261	0.0536	0.98356	1.50679	0.158367
8533	0.337	0.0397	0.97363	0.435327	0.220154
8534	0.352	0.0101	0.98591	0.0751136	0.0398228
8535	0.485	-0.117	0.94342	0.332789	1.27258
8538	0.619	-0.171	0.98708	0.186585	0.0948342
8546	0.36	-0.258	0.98046	0.435631	0.0178758
8547	11	0.353	0.9508	0.0253836	0.871882
8558	0.259	-0.0117	0.98733	0.284457	0.00416306
8560	9.29	0.105	0.96632	0.403632	0.955523
8564	0.357	0.0416	0.97363	0.418512	0.0886314
8574	0.305	0.178	0.97182	0.276788	0.438005
8576	0.551	-0.215	0.98543	0.537874	0.115373
8583	0.442	-0.335	0.9628	0.653693	0.124387
8584	0.262	0.00661	0.97703	0.126451	0.0387256
8590	0.275	-0.0022	0.97703	0.0719933	0.672402
8593	0.28	0.0733	0.98284	0.409331	0.278283
8596	0.397	0.0849	0.94583	0.49403	0.0948288
8598	0.345	-0.2	0.9779	0.275288	0.196861
8599	0.341	-0.0718	0.98636	0.484824	0.107604
8604	4.78	-0.239	0.9077	1.34525	1.29394
8608	0.486	0.128	0.96806	0.874382	0.754354
8610	0.27	0.0111	0.98543	0.0271501	0.0570737
8613	2.25	-0.269	0.98424	0.822809	0.223044
8617	1.22	-0.0536	0.98424	0.519607	0.135872
8622	0.288	-0.0326	0.97182	0.359118	1.11073
8625	0.509	0.0107	0.96632	0.0201704	0.748615
8633	0.278	-0.0341	0.98636	0.542105	0.0137354
8638	0.834	0.135	0.96089	0.61318	0.0935459
8639	1.58	0.257	0.90211	0.102825	0.860241
8648	0.27	-0.0286	0.9158	0.338023	0.498871
8663	0.301	-0.0686	0.98675	0.534025	0.0533611
8666	0.74	0.186	0.95998	0.124762	0.156253
8668	0.513	-0.129	0.95252	0.00530348	0.92608
8669	0.444	-0.0955	0.96455	0.106924	0.807237
8678	0.329	0.0202	0.89388	0.347061	0.0286601
8679	0.328	0.0412	0.98356	0.218253	0.0645013
8687	0.365	-0.184	0.98591	0.0796614	0.0382283
8695	1.15	0.19	0.91	0.375852	0.168807
8696	1.72	-0.394	0.97958	0.495096	0.0400861
8699	2.16	-0.425	0.97869	0.555624	0.405919
8700	0.286	-0.0333	0.89882	0.756705	0.257324
8704	0.426	0.112	0.9158	0.043563	0.661328
8710	0.542	-0.196	0.98284	0.113184	0.760433
8712	0.364	0.0526	0.46603	0.202728	3.15405
8715	0.912	-0.437	0.97703	0.775535	0.0784009
8721	0.304	-0.0226	0.74539	0.523066	2.13365
8725	0.288	-0.0202	0.97703	0.302772	0.140113
8728	0.316	-0.282	0.98484	0.267656	0.0550068
8730	0.779	-0.241	0.89962	0.0492086	1.68487
8731	0.841	-0.226	0.97363	0.328917	0.794379
8733	0.371	-0.0396	0.98208	0.42413	0.481344
8736	0.357	-0.113	0.9779	0.265572	1.29254
8741	0.314	0.0239	0.97703	0.0500084	0.10526
8746	0.405	-0.159	0.95807	1.33854	0.349187
8748	0.451	-0.0203	0.96711	0.593677	0.529083
8761	1.27	-0.398	0.97182	0.498351	0.417299
8766	0.243	-0.0421	0.98046	0.0190151	0.147925
8769	0.364	0.0661	0.98126	0.0231484	0.111833
8781	0.313	0.0456	0.92525	0.379854	1.58001
8786	0.264	-0.0438	0.98591	0.118151	0.0033999
8794	2.42	-0.291	0.87162	0.0192571	1.133
8796	0.359	-0.126	0.96455	0.0696236	1.06177
8800	0.257	0.0776	0.97958	0.40965	0.139866
8808	0.991	0.126	0.98356	0.41539	0.00897295
8809	5.57	0.302	0.87162	0.665726	1.36183
8817	0.796	-0.278	0.97958	0.937496	0.110153
8819	0.3	-0.13	0.98208	0.222601	0.199306
8821	0.374	-0.076	0.90354	0.261806	1.17451
8825	0.304	-0.107	0.97531	0.926592	0.679268
8826	0.311	0.0117	0.72664	0.0696894	2.06864
8832	0.267	-0.177	0.98708	0.283763	0.0137596
8835	0.235	0.00801	0.98733	0.217363	0.00289464
8836	0.258	-0.0812	0.98762	0.249585	0.000954324
8843	0.335	-0.0742	0.94583	0.0613156	0.708629
8852	0.31	-0.147	0.98484	1.4013	0.218811
8855	0.288	-0.127	0.98675	0.317115	0.00490823
8864	0.866	0.129	0.98284	0.603985	0.0639952
8865	0.356	-0.346	0.97182	0.138331	0.156427
8871	0.245	-0.00657	0.97094	0.407994	0.757565
8872	0.261	-0.169	0.96806	0.138222	0.213423
8876	0.286	-0.0864	0.98708	1.34816	0.335833
8877	0.258	-0.0636	0.98284	0.0161512	0.0131253
8881	0.316	0.0363	0.98046	0.257246	0.0222115
8883	0.375	-0.298	0.97616	0.0357793	0.015483
8894	32.9	0.248	0.92352	0.518747	0.29403
8897	0.755	-0.354	0.98636	0.0124605	0.0842236
8906	0.983	-0.141	0.75688	0.541171	1.46391
8909	1.64	-0.191	0.92667	1.59466	1.07156
8927	0.291	-0.065	0.96711	0.489529	0.0864972
8932	0.561	0.163	0.98046	0.542762	0.122114
8935	0.367	0.0136	0.9628	0.0215699	0.559366
8936	0.576	-0.141	0.90411	1.55101	0.776398
8937	2	0.217	0.9483	0.787942	0.237432
8940	0.349	-0.15	0.9158	0.258273	0.800072
8941	0.304	-0.166	0.98046	0.224083	0.0577786
8949	0.556	0.13	0.95252	0.35221	0.205823
8953	0.79	0.0848	0.98543	0.0023436	0.0484935
8965	0.608	0.183	0.98708	0.0811556	0.0317889
8966	0.299	-0.0391	0.97869	0.0598726	0.152808
8968	0.632	-0.235	0.98284	0.505212	0.113399
8969	0.363	0.0148	0.96908	0.70414	0.238483
8984	0.319	-0.0356	0.85497	0.0570109	1.53426
8997	0.244	-0.0543	0.97616	0.413329	0.132461
8999	0.717	0.133	0.97616	0.298604	0.133701
9015	0.305	0.2	0.98636	0.143662	0.00244369
9026	2.46	-0.339	0.97703	1.13905	0.916723
9028	0.59	0.151	0.98424	1.1215	0.139833
9034	0.45	0.109	0.98208	0.684259	0.498147
9038	3.49	0.386	0.9779	0.218093	0.0177749
9042	0.701	-0.212	0.98356	0.638658	0.096071
9043	0.31	-0.0103	0.97616	0.144466	0.535472
9044	0.31	-0.0355	0.88377	0.194452	1.25738
9062	0.497	-0.203	0.98636	0.877043	0.0258103
9073	0.247	0.00906	0.96089	0.239561	1.06272
9077	0.319	0.0535	0.98484	0.605098	0.0540541
9078	0.395	0.0792	0.94253	0.355873	0.186701
9079	0.403	-0.00262	0.98484	0.148976	0.0375033
9085	0.694	-0.146	0.98356	0.162602	0.0767674
9099	0.497	-0.00564	0.97869	0.387842	0.4093
9110	0.396	0.074	0.98543	0.0527066	0.173506
9124	0.348	-0.0562	0.9483	0.431956	0.38641
9128	0.24	0.0122	0.98046	0.0267061	0.00666695
9136	0.229	-0.0429	0.98757	0.314897	0.0168665
9139	0.549	-0.243	0.98284	0.689961	0.216421
9143	0.272	-0.0806	0.98543	0.148184	0.445614
9144	5.07	-0.287	0.98284	0.353093	0.60895
9153	0.297	0.0214	0.95998	0.375439	0.450574
9157	0.294	0.0304	0.97094	0.224946	0.748595
9160	0.295	-0.0797	0.94908	0.593526	1.10071
9164	0.434	-0.108	0.98675	0.820087	0.098667
9167	1.07	-0.393	0.98591	0.73355	0.181851
9169	0.275	0.0873	0.8724	0.928754	0.315427
9170	0.893	-0.438	0.93757	0.0496368	0.710627
9177	1.2	0.252	0.97531	0.0499973	0.0750032
9180	0.346	-0.139	0.96806	0.290166	0.0933095
9193	0.359	-0.178	0.80036	0.0736782	0.322401
9197	0.454	0.169	0.98757	0.0499627	0.00416262
9202	5.65	0.347	0.97958	1.25464	0.190826
9212	0.328	-0.0812	0.98424	0.194428	0.165013
9214	0.226	-0.212	0.98636	0.336748	0.012105
9215	0.554	-0.176	0.97869	0.121875	0.287237
9219	0.325	0.0172	0.93458	0.363589	0.35413
9234	0.281	0.0616	0.98484	0.119239	0.0742028
9240	0.339	-0.183	0.98708	0.165325	0.0416536
9246	0.394	-0.111	0.89238	0.624798	0.972728
9252	0.487	-0.282	0.98708	0.786086	0.0402791
9264	0.734	-0.259	0.98208	0.0478431	0.755758
9267	0.693	0.196	0.98126	0.34932	0.0871288
9274	0.239	-0.13	0.98208	0.271691	0.0229031
9277	0.964	0.171	0.98636	0.217952	0.150657
9285	0.281	0.0377	0.98208	0.00799893	0.198138
9295	0.634	0.164	0.98543	0.102724	0.0150341
9297	0.37	0.117	0.98484	0.415789	0.0895746
9302	0.327	-0.0987	0.98543	0.191173	0.0746147
9303	0.281	-0.00847	0.97094	0.313473	0.236857
9305	0.286	-0.04	0.97958	0.391752	0.319713
9312	0.278	0.0197	0.98675	0.411976	0.0249834
9314	0.433	0.0979	0.98126	0.432875	0.0315736
9315	0.32	-0.0741	0.98636	0.94416	0.0183404
9321	0.244	-0.105	0.97363	0.562215	0.16635
9330	0.417	0.102	0.97531	0.156612	0.615256
9333	0.357	-0.0462	0.9573	0.201046	0.0609912
9341	0.385	0.0563	0.86441	0.543247	0.280426
9346	0.726	-0.223	0.98356	0.516934	0.0156001
9350	0.303	-0.0521	0.98424	0.39196	0.183214
9351	0.62	-0.264	0.98591	0.50279	0.0115119
9367	10.4	0.329	0.95361	0.544649	0.440037
9374	0.579	0.0388	0.95455	0.968849	0.177713
9392	0.356	0.0517	0.92808	0.200965	0.84725
9394	0.237	0.0219	0.98708	0.535941	0.016422
9406	14.8	0.291	0.94738	1.61123	0.0619303
9410	0.225	-0.0535	0.98424	0.959644	0.253136
9416	0.763	0.229	0.96908	0.0399462	0.118148
9420	0.311	-0.16	0.98733	0.0616704	0.0164973
9428	0.3	0.0347	0.98675	0.413193	0.0164576
9455	0.47	0.127	0.98484	1.438	0.166571
9459	0.504	0.00637	0.96995	0.692083	0.900468
9460	2.33	-0.131	0.95629	0.494291	1.47832
9463	0.392	-0.202	0.98284	0.0277379	0.234146
9464	0.3	-0.128	0.97442	0.284107	0.312078
9471	0.223	0.0353	0.98675	1.14915	0.0256712
9473	0.359	-0.0923	0.96364	0.190218	0.885549
9476	0.252	-0.128	0.97869	0.344861	0.109851
9480	12	0.161	0.95556	0.0773939	0.438964
9492	0.605	0.113	0.98484	0.239316	0.155895
9493	0.399	-0.114	0.98543	1.09401	0.0283615
9497	0.257	-0.0315	0.98543	0.312204	0.112013
9500	4.29	0.374	0.98543	0.0542641	0.185752
9506	0.257	-0.0904	0.97958	0.206045	0.111968
9507	0.339	-0.0946	0.98543	0.0144237	0.187001
9510	0.44	0.204	0.97958	0.0605341	0.157169
9513	0.494	0.0527	0.97616	0.219005	0.268852
9521	0.283	-0.112	0.98762	0.172811	0.0253414
9523	0.469	-0.134	0.98356	0.613163	0.105963
9526	1.16	-0.177	0.84606	0.0478168	2.35675
9529	1.14	-0.349	0.95807	0.806908	0.865871
9539	0.234	-0.0221	0.98484	1.12579	0.0237257
9542	0.334	-0.0627	0.97363	0.375819	0.325901
9549	0.736	-0.235	0.9779	1.51952	0.314256
9552	0.601	-0.192	0.98046	0.244834	0.237927
9559	0.574	0.0575	0.96089	2.87677	0.303182
9567	1.37	0.119	0.98762	0.498044	0.00260794
9572	0.318	0.00542	0.9628	0.95544	0.486587
9577	0.539	0.128	0.98591	0.0584732	0.0172328
9582	0.297	0.0354	0.9628	0.0116486	0.139516
9598	6.29	-0.324	0.8745	0.0758804	2.15473
9603	0.408	0.127	0.86691	0.334601	1.0684
9613	0.335	0.0332	0.94653	0.00436963	0.959659
9622	0.247	0.00956	0.9779	0.0591799	0.113563
9623	0.463	-0.0294	0.93247	0.0662953	1.49003
9624	1.19	-0.201	0.98636	0.701789	0.110983
9628	0.239	-0.0961	0.98636	0.776384	0.117304
9634	1.19	0.174	0.95629	0.231708	0.15163
9636	0.287	-0.0427	0.98284	0.646688	0.1072
9642	0.349	0.0405	0.98636	0.822383	0.0233713
9643	0.29	0.028	0.98543	0.638974	0.254421
9644	3.52	0.223	0.98208	0.00605845	0.189886
9647	0.232	-0.0216	0.98675	0.0733816	0.027786
9649	0.308	-0.146	0.97363	1.10199	0.151861
9662	0.331	-0.223	0.98675	1.18852	0.0986561
9665	0.314	-0.0491	0.96806	0.642456	0.670604
9668	0.591	-0.335	0.98484	0.390534	0.317949
9670	0.391	-0.004	0.98636	0.189082	0.0391593
9672	1	0.212	0.87881	0.235481	1.11411
9681	0.529	-0.294	0.98543	0.416721	0.0176492
9684	0.415	0.0261	0.87803	0.001065	3.71581
9692	0.277	-0.141	0.94908	3.75623	0.356534
9693	0.378	0.0413	0.96908	0.887189	0.257032
9699	0.347	-0.273	0.98591	0.503876	0.0285038
9709	0.289	0.0289	0.98356	0.00352813	0.0178794
9712	0.444	0.0939	0.96995	0.141626	0.455556
9718	0.572	-0.214	0.78045	0.0254802	1.40096
9720	2.03	0.231	0.94071	0.380986	0.081631
9724	0.302	0.0672	0.82437	0.154981	1.0554
9730	0.664	-0.153	0.9508	0.611365	0.937843
9731	0.3	-0.0758	0.98126	0.178749	0.0570529
9732	0.527	-0.161	0.97531	1.1657	0.548209
9735	0.908	0.223	0.98284	0.526209	0.0813816
9740	0.317	-0.0655	0.98708	0.210512	0.0666357
9741	0.25	-0.0169	0.98543	0.495963	0.0241511
9742	0.432	0.11	0.98356	0.0931042	0.0163521
9748	0.271	0.002	0.98636	0.0629414	0.103478
9775	0.318	0.115	0.98126	0.216251	0.0856098
9785	0.647	0.158	0.77715	0.279108	0.414542
9786	0.246	-0.0752	0.96908	0.121101	2.08595
9789	0.9	-0.202	0.96176	0.190735	0.630957
9791	0.252	-0.096	0.98748	0.524425	0.0257269
9792	0.242	-0.00545	0.98762	0.129966	0.0113184
9793	1.25	0.204	0.95807	0.308173	1.05759
9827	0.271	-0.102	0.97442	0.0140651	0.769288
9833	0.607	0.206	0.98046	1.10533	0.295701
9839	0.305	-0.0948	0.97869	0.0196148	1.00815
9847	0.314	0.0387	0.97275	0.468652	0.0789834
9851	0.35	-0.036	0.97703	0.0406616	0.457724
9865	0.412	0.0313	0.96806	0.285905	0.519183
9866	0.289	-0.012	0.97094	1.63383	0.14196
9867	0.497	-0.129	0.97442	0.207376	0.3636
9868	1.79	-0.01	0.94738	0.443859	0.313264
9876	0.388	0.041	0.98208	0.75087	0.573909
9877	0.298	-0.106	0.98356	0.0969283	0.0875446
9881	0.778	-0.175	0.89388	0.710006	0.774887
9885	0.304	-0.0513	0.97869	0.0675167	0.0888802
9886	0.249	-0.022	0.9779	0.363014	0.0358639
9887	0.337	-0.0843	0.85248	0.0581528	0.632711
9895	0.428	0.0989	0.98484	1.09114	0.0163782
9899	0.304	0.0357	0.98757	0.34357	0.0261169
9902	0.397	-0.0925	0.97703	0.0782396	0.40737
9908	0.358	-0.0115	0.98424	0.111307	0.053282
9912	0.263	-0.083	0.98636	0.424998	0.0240074
9913	0.377	0.103	0.96364	0.0776366	0.421657
9928	0.29	-0.124	0.98126	0.383588	0.0437965
9929	2.68	0.158	0.94738	0.250497	0.349773
9932	0.495	0.114	0.98543	0.00856807	0.0496118
9936	0.277	-0.087	0.96542	0.250229	0.550207
9938	1.12	0.247	0.98484	0.33302	0.0733772
9948	0.372	-0.0299	0.82378	0.329517	1.30843
9951	0.492	-0.187	0.98126	0.629574	0.071554
9953	0.622	-0.198	0.96364	0.224576	1.09195
9955	0.489	0.064	0.95629	0.139752	0.589096
9956	0.343	0.00931	0.84664	2.68651	0.501071
9957	0.304	0.0496	0.98424	1.72031	0.00621559
9958	0.471	-0.211	0.98636	2.17923	0.0236523
9965	0.251	-0.135	0.97094	1.0897	0.247928
9967	0.269	-0.0552	0.98046	0.157927	0.0816808
9969	0.299	-0.0672	0.98284	0.742588	0.04025
9973	0.293	0.0193	0.88282	0.700028	1.72554
9978	0.267	-0.21	0.98126	0.00534589	0.0163967
9981	0.327	0.078	0.98636	0.359012	0.0628293
9988	0.505	0.132	0.95252	0.0693936	0.0999039
9993	0.331	0.029	0.98126	0.243526	0.39051
9994	0.283	0.161	0.98591	0.0903776	0.0717353
9995	0.318	-0.000747	0.92667	0.112334	0.227131
10000	0.324	-0.0562	0.98424	0.15917	0.0442007
10002	0.31	0.0659	0.98591	0.0018971	0.0554147
10023	0.352	-0.29	0.98591	0.483228	0.0729301
10025	0.256	0.00432	0.98046	0.80244	0.109959
10030	0.494	0.0078	0.91716	0.103722	1.27283
10036	1.45	0.158	0.98126	0.227287	0.0239395
10039	0.984	0.276	0.97094	0.364658	0.172071
10043	0.448	-0.116	0.97094	0.321666	1.66838
10049	0.464	-0.0576	0.95998	0.0328777	0.622714
10060	0.336	0.0228	0.97869	0.274735	0.135991
10061	0.385	0.00723	0.9779	0.218473	0.386849
10072	0.37	-0.0329	0.98762	0.211148	0.00543607
10081	0.293	0.044	0.98284	0.375365	0.223083
10088	0.29	-0.0321	0.98126	0.120443	0.478396
10090	0.327	-0.0845	0.75274	0.950668	0.992923
10094	0.256	-0.00522	0.9779	0.147486	0.12654
10097	0.31	0.00597	0.98484	0.00697429	0.348155
10098	0.496	-0.131	0.98484	0.677564	0.0357899
10100	3.99	-0.189	0.8174	0.207638	2.11173
10107	0.357	0.019	0.92973	0.4803	1.01271
10110	0.446	0.153	0.98708	0.436174	0.0474395
10113	0.36	-0.0303	0.96711	0.587869	0.0978143
10119	0.546	0.117	0.83719	0.0636026	1.20105
10130	0.359	-0.00401	0.98762	0.211934	0.00651351
10133	0.341	0.143	0.98543	0.195339	0.0412474
10142	0.214	-0.0858	0.98748	0.482654	0.00412623
10145	0.495	0.0243	0.98708	1.30066	0.0155019
10157	0.309	-0.000894	0.98484	0.608721	0.117548
10159	0.411	0.124	0.35223	0.077156	1.89993
10163	0.263	-0.0561	0.98543	0.183391	0.0146571
10169	0.216	-0.194	0.98636	0.503663	0.0717824
10174	0.334	-0.0987	0.95152	0.0435963	0.861233
10176	0.409	-0.244	0.98636	0.101582	0.053675
10183	0.332	-0.00524	0.98046	0.17815	0.0565401
10198	0.311	-0.0425	0.98636	0.219256	0.00651483
10201	0.308	0.0272	0.98675	0.209401	0.0143347
10206	0.255	0.0953	0.98208	0.213002	0.753883
10207	0.348	-0.0216	0.97703	0.431569	0.322046
10208	2.83	0.245	0.98543	0.730679	0.018946
10209	0.431	-0.0405	0.84338	0.0795421	1.58675
10211	0.248	-0.0881	0.98708	0.152053	0.00915166
10213	0.246	-0.0584	0.98543	0.0675653	0.220431
10214	0.448	0.129	0.98675	0.407672	0.00548665
10217	0.512	0.0677	0.97958	0.618873	0.0456108
10222	0.23	-0.0874	0.98748	0.806288	0.0115213
10226	0.504	-0.0262	0.81479	0.204264	1.43077
10229	0.264	-0.193	0.98484	0.812692	0.0230991
10234	0.239	-0.0502	0.97363	0.375076	0.12297
10235	0.275	-0.079	0.98733	0.444041	0.00332375
10238	51.3	-0.45	0.97363	0.425691	0.716326
10239	0.263	-0.0462	0.95556	2.34882	0.408677
10253	0.985	0.219	0.95998	0.591003	0.279156
10254	0.343	-0.0896	0.92352	1.1249	1.82234
10256	0.439	-0.348	0.96176	0.570637	0.0977376
10262	0.313	0.0226	0.98208	1.48822	0.133215
10271	0.282	0.0152	0.98675	0.0494545	0.0430353
10273	0.411	0.124	0.98484	0.519353	0.114324
10274	0.304	-0.103	0.98424	0.373685	0.216537
10285	0.578	-0.199	0.9508	0.0101883	1.27108
10286	0.374	0.0214	0.98126	0.182077	0.140143
10299	0.433	-0.218	0.9779	0.0230141	0.0590062
10309	0.721	-0.386	0.98208	0.307091	0.00795884
10315	0.591	-0.147	0.97094	0.0939895	0.65868
10321	1.49	-0.187	0.88713	0.419244	0.489537
10329	0.482	-0.0564	0.98708	1.21782	0.108095
10334	0.288	-0.124	0.97531	0.17345	0.200504
10335	0.276	-0.0634	0.98543	0.256567	0.0243991
10338	0.715	0.233	0.98748	0.350174	0.11154
10341	0.852	-0.197	0.94583	0.496337	0.632301
10342	0.28	-0.0923	0.96176	0.508758	0.349449
10360	0.296	-0.0995	0.98591	1.02738	0.0260261
10365	0.384	0.0912	0.97869	1.55631	0.120317
10369	0.268	0.0571	0.97958	0.141232	0.0237257
10370	0.474	0.126	0.94342	0.175269	1.10945
10375	0.689	0.0335	0.98208	0.134956	0.0430473
10376	0.514	0.077	0.98046	0.0757962	0.0685798
10378	0.273	-0.0269	0.98675	0.0200134	0.167462
10382	0.265	0.00974	0.98356	0.30854	0.0445364
10389	0.276	0.0307	0.67832	0.178223	2.30616
10390	0.284	-0.223	0.98208	0.760292	0.197295
10405	0.498	-0.015	0.98424	0.444136	0.112934
10421	1.75	-0.202	0.86691	0.200741	1.45951
10422	0.404	0.104	0.97275	0.498608	0.0670998
10423	0.243	-0.104	0.98636	0.436889	0.0701368
10427	0.305	-0.173	0.97616	0.503967	0.267508
10429	0.305	-0.04	0.90689	0.0512955	1.04072
10438	0.322	-0.199	0.96176	1.35786	1.09013
10440	0.437	0.0498	0.95897	0.256819	0.304918
10441	0.496	-0.00806	0.9508	1.64723	0.605879
10442	0.346	-0.0322	0.97442	0.85578	0.0896419
10443	0.292	-0.0971	0.9779	0.64822	0.10231
10444	0.324	0.0831	0.98757	0.212854	0.00847091
10457	0.321	0.12	0.98543	0.0344171	0.146277
10460	0.287	-0.0113	0.98675	0.135494	0.00364903
10461	0.309	0.0722	0.98356	0.0593335	0.0213653
10463	0.383	0.125	0.97182	0.271765	0.0151429
10464	0.258	0.00314	0.97616	0.280911	0.139605
10469	2.69	-0.373	0.98356	0.528333	0.17954
10474	0.33	0.0519	0.93458	0.437372	0.699842
10480	0.333	-0.203	0.97094	0.0383437	0.100984
10489	0.386	-0.281	0.97275	0.265477	0.330375
10495	0.284	-0.0531	0.9332	0.402115	0.878778
10496	0.366	-0.0498	0.97182	0.141203	0.177429
10499	0.323	-0.205	0.98424	0.448727	0.322378
10501	0.497	-0.112	0.9318	0.216728	1.99888
10516	0.437	0.0465	0.88609	0.758547	1.33889
10517	0.275	-0.0761	0.96455	0.105675	0.966689
10518	0.347	0.0621	0.89137	0.0441795	0.304118
10529	0.864	0.168	0.95252	0.457763	1.18023
10534	0.35	-0.0401	0.96632	0.51861	0.77751
10541	0.722	-0.178	0.96711	0.227207	0.271962
10546	0.307	0.00257	0.98284	0.0259885	0.228436
10548	0.825	0.202	0.98708	0.127164	0.0291215
10557	0.271	-0.194	0.98636	0.0107731	0.152266
10568	0.345	0.00391	0.97703	0.375628	1.05228
10569	0.554	-0.137	0.73124	0.354179	1.8186
10573	0.35	-0.0197	0.98543	0.45525	0.0619208
10575	1.1	-0.294	0.98484	0.00504424	0.0446
10583	0.47	-0.0339	0.98708	0.125739	0.0145565
10599	0.296	0.0306	0.98046	0.283307	0.184498
10605	0.287	0.117	0.96806	2.12219	0.465166
10606	1.02	0.0937	0.98208	0.328486	0.234976
10610	0.456	0.167	0.98424	0.102736	0.059913
[truncated: 15,490 more rows]
